# Supplementary material for: Prenylcysteine oxidase 1 like protein is required for neutrophil bactericidal activities
Source: Nat Commun. 2023 May 13;14:2761. doi: 10.1038/s41467-023-38447-z (PMC10182992; doi:10.1038/s41467-023-38447-z)
Supplement: Supplementary file 4 — Source Data [file 41467_2023_38447_MOESM4_ESM.xlsx]

## Sheet: Figure 1
Fig 1c
WT	Serpinb10	Csf2rb	Serpinb1a	Pcyox1l	Kmt2b	Npm3	Rheb	Haus6	Cybb
74	46	18	36	30	29	23		47	17
67	22	13	30	16	25	32		41	41
44	46	20	35	38	24	42	35	39
84
67
43
54
45
49
58
79
69
63
55
62
57
73
65
49
67
49
62
68
76
64
80
54
58
61
51
45

## Sheet: Figure 2
OPK/Vehicle		Pcyox1l KO	Pcyox1l KO	Pcyox1l KO		OPK/GCSF		Pcyox1l KO	Pcyox1l KO	Pcyox11 KO		OPK/GG		Pcyox1l KO	Pcyox1l KO	Pcyox11 KO
WT (GFP)	WT (GFPKO)	Clone 1	Clone 2	Clone 3		PMNs	WT (GFPKO)	Clone 1	Clone 2	Clone 3		PMNs	WT (GFPKO)	Clone 1	Clone 2	Clone 3
57	42	25	6	14		97	77	53	46	30		96	81	56	42	53.2
46	51	18	5	17		96	90	62	38	22		97	71	65	58	43.7
45	50	38	10	28		57	57	42	44	3		57	74	49	56	51
70	37	39	11	29		61	53	37	38	45		61	80	25	40	44
64	48	40	4	34.8417		82.24	80	23	20			82.24	62	45		36
82	47	32	-3	42.9865		83.7	61	23				83.7	70	40		43
84	38	17	53	40.1341		80.9	54	44				80.9		21		35
75	47	22	14	40.613		78.99	58					78.99		24
58	50		37											33
59	30		50
60	52		28
60	69		23
50
51
63
63
60
56
56
58
62
63
60
69
48
57
35
36
55
48
77
74
Fig 2d	Original WB images
Fig 2c

## Sheet: Figure 3
Figure 3b (Top) Progenitor Comparison								Figure 3b (Bottom) GCSF Matured Neutrophils Comparison
Significant	-LOG(P-value)	Log(2) Fold Change [WT/Pcyox1l KO]	Uniprot Protein IDs	Protein names	Gene names	Prenylation type		Significant	-LOG(P-value)	Log(2) Fold Change [WT/Pcyox1l KO]	Uniprot Protein IDs	Protein names	Gene names	Prenylation type
	0.00686039	-0.00593264	P16330	2,3-cyclic-nucleotide 3-phosphodiesterase	Cnp	Geranylgeranylation type II		+	1.79235	1.01648	P63037	DnaJ homolog subfamily A member 1	Dnaja1	Farnesylation
+	1.28364	6.20997	P60766	Cell division control protein 42 homolog	Cdc42	Geranylgeranylation type II			0.480255	0.29043	Q9QYJ0	DnaJ homolog subfamily A member 2	Dnaja2	Farnesylation
+	2.52262	3.011	Q99JI6;P62835	Ras-related protein Rap-1b;Ras-related protein Rap-1A	Rap1b;Rap1a	Geranylgeranylation type II		+	2.68365	0.973638	P14733	Lamin-B1	Lmnb1	Farnesylation
+	3.08914	2.46306	P63001;P60764	Ras-related C3 botulinum toxin substrate 1	Rac1	Geranylgeranylation type II		+	2.95842	0.569144	Q78ZA7;P28656	Nucleosome assembly protein 1-like 4;Nucleosome assembly protein 1-like 1	Nap1l4;Nap1l1	Farnesylation
+	2.6396	1.34252	P84096	Rho-related GTP-binding protein RhoG	Rhog	Geranylgeranylation type II			0.317677	-0.0544793	Q9Z0P4	Paralemmin-1	Palm	Farnesylation
+	1.56551	0.907197	Q05144	Ras-related C3 botulinum toxin substrate 2	Rac2	Geranylgeranylation type II		+	2.67281	0.650493	Q99JF8	PC4 and SFRS1-interacting protein	Psip1	Farnesylation
+	1.6972	0.967246	Q921J2	GTP-binding protein Rheb	Rheb	Geranylgeranylation type II		+	3.04627	1.06504	P63321	Ras-related protein Ral-A	Rala	Farnesylation
+	3.35056	3.18965	Q9DAS9	Guanine nucleotide-binding protein G(I)/G(S)/G(O) subunit gamma-12	Gng12	Geranylgeranylation type II		+	4.23375	1.3733	Q9JIW9	Ras-related protein Ral-B	Ralb	Farnesylation
+	1.40187	1.05265	Q9QUI0;Q9CR99;Q62159;P62746	Transforming protein RhoA;Rho-related GTP-binding protein RhoC;Rho-related GTP-binding protein RhoB	Rhoa;4930544G11Rik;Rhoc;Rhob	Geranylgeranylation type II		+	2.84819	1.41073	Q9CQW1	Synaptobrevin homolog YKT6	Ykt6	Farnesylation
+	3.27679	2.59736	P35278	Ras-related protein Rab-5C	Rab5c	Geranylgeranylation type I			0.247641	-0.140446	Q3UPF5	Zinc finger CCCH-type antiviral protein 1	Zc3hav1	Farnesylation
+	3.05723	2.67081	P35279;P61294;Q8BHD0	Ras-related protein Rab-6A;Ras-related protein Rab-6B	Rab6a;Rab6b	Geranylgeranylation type I		+	2.75255	1.82151	P60766	Cell division control protein 42 homolog	Cdc42	Geranylgeranylation type I
+	1.85963	0.477924	P35282	Ras-related protein Rab-21	Rab21	Geranylgeranylation type I		+	2.55432	1.62079	Q9DAS9	Guanine nucleotide-binding protein G(I)/G(S)/G(O) subunit gamma-12	Gng12	Geranylgeranylation type I
+	2.45197	1.26047	P35293	Ras-related protein Rab-18	Rab18	Geranylgeranylation type I		+	0.928977	0.745893	Q80SZ7	Guanine nucleotide-binding protein G(I)/G(S)/G(O) subunit gamma-5	Gng5	Geranylgeranylation type I
+	3.24461	2.30677	P46638;P62492	Ras-related protein Rab-11B;Ras-related protein Rab-11A	Rab11b;Rab11a	Geranylgeranylation type I		+	2.94454	1.8386	P63001;P60764	Ras-related C3 botulinum toxin substrate 1	Rac1	Geranylgeranylation type I
+	2.33607	1.4297	P51150	Ras-related protein Rab-7a	Rab7a	Geranylgeranylation type I		+	1.85857	0.881276	Q05144	Ras-related C3 botulinum toxin substrate 2	Rac2	Geranylgeranylation type I
+	3.19356	2.41801	P53994;P59279	Ras-related protein Rab-2A;Ras-related protein Rab-2B	Rab2a;Rab2b	Geranylgeranylation type I		+	2.68867	1.53174	Q99JI6;P62835	Ras-related protein Rap-1b;Ras-related protein Rap-1A	Rap1b;Rap1a	Geranylgeranylation type I
+	2.6206	1.72228	P55258	Ras-related protein Rab-8A	Rab8a	Geranylgeranylation type I		+	2.0351	0.7344	Q8BU31;Q80ZJ1;P61226	Ras-related protein Rap-2c;Ras-related protein Rap-2a;Ras-related protein Rap-2b	Rap2c;Rap2a;Rap2b	Geranylgeranylation type I
+	3.18271	2.42089	P61021	Ras-related protein Rab-5B	Rab5b	Geranylgeranylation type I		+	1.92247	0.575192	Q921J2	GTP-binding protein Rheb	Rheb	Geranylgeranylation type I
+	2.89541	2.50773	P61027	Ras-related protein Rab-10	Rab10	Geranylgeranylation type I		+	2.32948	1.64197	Q9QUI0;Q62159;Q9CR99	Transforming protein RhoA;Rho-related GTP-binding protein RhoC	Rhoa;Rhoc	Geranylgeranylation type I
+	2.44661	1.42489	P61028;Q9DD03;Q8K386	Ras-related protein Rab-8B	Rab8b	Geranylgeranylation type I		+	3.19885	0.577372	P62746	Rho-related GTP-binding protein RhoB	Rhob	Geranylgeranylation type I
+	3.22069	2.49294	P62821	Ras-related protein Rab-1A	Rab1A	Geranylgeranylation type I		+	3.05429	1.51774	P84096	Rho-related GTP-binding protein RhoG	Rhog	Geranylgeranylation type I
+	2.90012	3.41564	Q6PHN9	Ras-related protein Rab-35	Rab35	Geranylgeranylation type I		+	2.10591	1.46687	P61027;Q8K386	Ras-related protein Rab-10	Rab10	Geranylgeranylation type II
	0.0345682	0.0764146	Q8CB87	Ras-related protein Rab-44	Rab44	Geranylgeranylation type I		+	2.65999	1.26269	P46638;P62492;Q9WTL2	Ras-related protein Rab-11B;Ras-related protein Rab-11A	Rab11b;Rab11a	Geranylgeranylation type II
+	3.18361	3.00026	Q91V41	Ras-related protein Rab-14	Rab14	Geranylgeranylation type I		+	2.58291	1.04967	Q91V41	Ras-related protein Rab-14	Rab14	Geranylgeranylation type II
	0.652676	0.273758	Q921E2	Ras-related protein Rab-31	Rab31	Geranylgeranylation type I		+	1.35524	0.717353	P35293	Ras-related protein Rab-18	Rab18	Geranylgeranylation type II
	0.0659556	-0.0626171	Q9CQD1	Ras-related protein Rab-5A	Rab5a	Geranylgeranylation type I		+	2.61676	1.67514	P62821	Ras-related protein Rab-1A	Rab1A	Geranylgeranylation type II
+	1.49533	1.03047	Q9CZE3	Ras-related protein Rab-32	Rab32	Geranylgeranylation type I		+	3.54272	2.45455	Q9D1G1	Ras-related protein Rab-1B	Rab1b	Geranylgeranylation type II
+	3.02227	2.47969	Q9D1G1	Ras-related protein Rab-1B	Rab1b	Geranylgeranylation type I		+	1.00484	0.547036	P35282	Ras-related protein Rab-21	Rab21	Geranylgeranylation type II
+	3.02734	2.98443	Q9R0M6	Ras-related protein Rab-9A	Rab9a	Geranylgeranylation type I		+	1.56464	0.747969	P35285	Ras-related protein Rab-22A	Rab22a	Geranylgeranylation type II
+	1.18413	0.902719	P14733;P21619;P48678	Lamin-B1	Lmnb1	Farnesylation		+	1.38511	0.599166	P35290	Ras-related protein Rab-24	Rab24	Geranylgeranylation type II
	0.473697	-0.393363	P28656	Nucleosome assembly protein 1-like 1	Nap1l1	Farnesylation		+	2.08701	1.12508	P53994;P59279	Ras-related protein Rab-2A;Ras-related protein Rab-2B	Rab2a;Rab2b	Geranylgeranylation type II
+	2.96198	1.06719	P63037	DnaJ homolog subfamily A member 1	Dnaja1	Farnesylation		+	2.45771	1.04186	Q921E2	Ras-related protein Rab-31	Rab31	Geranylgeranylation type II
+	2.07681	1.00901	P63321	Ras-related protein Ral-A	Rala	Farnesylation			0.865749	0.32053	Q9CZE3	Ras-related protein Rab-32	Rab32	Geranylgeranylation type II
+	2.46986	0.375529	Q78ZA7	Nucleosome assembly protein 1-like 4	Nap1l4	Farnesylation		+	2.38948	1.25884	Q6PHN9;Q923S9	Ras-related protein Rab-35	Rab35	Geranylgeranylation type II
	0.132275	0.0571517	Q8K2Q7	BRO1 domain-containing protein BROX	Brox	Farnesylation			0.281641	0.153169	Q8CG50	Ras-related protein Rab-43	Rab43	Geranylgeranylation type II
	0.423676	-0.22334	Q99JF8	PC4 and SFRS1-interacting protein	Psip1	Farnesylation			0.698967	-0.462707	Q8CB87	Ras-related protein Rab-44	Rab44	Geranylgeranylation type II
+	2.77776	1.95418	Q9CQW1	Synaptobrevin homolog YKT6	Ykt6	Farnesylation		+	3.39176	1.30121	Q9CQD1	Ras-related protein Rab-5A	Rab5a	Geranylgeranylation type II
+	2.80818	2.72878	Q9QYJ0	DnaJ homolog subfamily A member 2	Dnaja2	Farnesylation		+	2.73222	1.33393	P61021	Ras-related protein Rab-5B	Rab5b	Geranylgeranylation type II
	1.08922	-0.401617	A0A0A6YVU8;Q9JKV1	Proteasomal ubiquitin receptor ADRM1	Gm9774;Adrm1	Not prenylated		+	2.86909	1.57388	P35278	Ras-related protein Rab-5C	Rab5c	Geranylgeranylation type II
	0.104671	0.0340416	A0A0A6YW33;A0A2I3BPG9;P83882	60S ribosomal protein L36a	Gm6525;Rpl36a	Not prenylated		+	2.58116	1.7104	P35279;P61294;Q8BHD0	Ras-related protein Rab-6A	Rab6a	Geranylgeranylation type II
	0.0264671	-0.00928281	A0A0A6YW67;P62984;P62983;P0CG49;P0CG50	Ubiquitin-60S ribosomal protein L40;Ubiquitin;60S ribosomal protein L40;Ubiquitin-40S ribosomal protein S27a;Ubiquitin;40S ribosomal protein S27a;Polyubiquitin-B;Ubiquitin;Polyubiquitin-C;Ubiquitin;Ubiquitin-related 1;Ubiquitin-related 2	Gm8797;Uba52;Rps27a;Ubb;Ubc	Not prenylated		+	2.7301	1.32739	P51150	Ras-related protein Rab-7a	Rab7a	Geranylgeranylation type II
	1.16398	-0.168678	A0A0J9YUD5			Not prenylated		+	2.15198	0.922064	P55258;Q9CZT8;P35276;P63011;P62823	Ras-related protein Rab-8A	Rab8a	Geranylgeranylation type II
	1.10582	-0.148835	P51410;A0A140T8T4;S4R1R7	60S ribosomal protein L9	Rpl9;Rpl9-ps1	Not prenylated		+	2.24638	1.02698	P61028;REV__G3UYX5	Ras-related protein Rab-8B	Rab8b	Geranylgeranylation type II
+	1.45833	-0.835888	S4R1W1;A0A1D5RLD8;P16858;V9GX06;V9GXA7;V9GXK0	Glyceraldehyde-3-phosphate dehydrogenase	Gm3839;Gapdh;Gm11214	Not prenylated		+	1.90936	0.849204	Q9R0M6;Q8BHH2	Ras-related protein Rab-9A	Rab9a	Geranylgeranylation type II
+	1.18768	-1.01886	A0A1D5RLM8			Not prenylated			0.769206	0.140218	O55131	Septin-7	Sep7	Not Prenylated
	1.34088	0.421428	A0A1Y7VKY1;F6YVP7;P62270	40S ribosomal protein S18	Gm10260;Rps18	Not prenylated			0.556682	0.335238	Q80UG5	Septin-9	Sep9	Not Prenylated
	1.42898	-0.296837	A0A2I3BR81			Not prenylated		+	2.86186	0.591377	Q8C1B7	Septin-11	Sep11	Not Prenylated
	0.63941	-0.314482	A0A338P719			Not prenylated		+	2.36724	-2.91257	Q9CPN9		2210010C04Rik	Not Prenylated
+	1.51674	-1.44436	A0A571BF58			Not prenylated		+	1.13221	-1.14873	D3Z1D3		3425401B19Rik	Not Prenylated
	0.00872072	-0.00782846	A2A8T1;O88833	Cytochrome P450 4A10	Cyp4a32;Cyp4a10	Not prenylated			0.39818	-0.243342	Q9D496		4930548H24Rik	Not Prenylated
	0.125324	-0.284788	A2AGT5	Cytoskeleton-associated protein 5	Ckap5	Not prenylated		+	1.71102	0.209262	Q8BGQ7	Alanine--tRNA ligase, cytoplasmic	Aars	Not Prenylated
	1.24309	-0.361597	A2AN08	E3 ubiquitin-protein ligase UBR4	Ubr4	Not prenylated		+	2.99533	1.4332	B2RX12	Canalicular multispecific organic anion transporter 2	Abcc3	Not Prenylated
+	2.61564	-0.520974	A2ANY6		Mdn1	Not prenylated			0.654292	0.134912	P61222	ATP-binding cassette sub-family E member 1	Abce1	Not Prenylated
+	1.42486	-1.63834	A2AQ25	Sickle tail protein	Skt	Not prenylated			0.817466	-0.175352	Q6P542	ATP-binding cassette sub-family F member 1	Abcf1	Not Prenylated
+	1.96859	-0.576611	A2AR02	Peptidyl-prolyl cis-trans isomerase G	Ppig	Not prenylated		+	2.38742	0.374255	Q99LE6	ATP-binding cassette sub-family F member 2	Abcf2	Not Prenylated
+	1.06788	-2.03283	A2ASS6	Titin	Ttn	Not prenylated		+	3.54224	-1.49701	Q5SWU9;E9Q4Z2	Acetyl-CoA carboxylase 1;Biotin carboxylase	Acaca	Not Prenylated
	0.93129	-0.899692	A3KGF9	Uncharacterized protein C15orf52 homolog		Not prenylated			0.48025	0.15104	Q8JZN5	Acyl-CoA dehydrogenase family member 9, mitochondrial	Acad9	Not Prenylated
	0.893011	-1.13261	A6H690	IQ and AAA domain-containing protein 1-like	Iqca1l	Not prenylated			0.402471	0.0770578	Q07417	Short-chain specific acyl-CoA dehydrogenase, mitochondrial	Acads	Not Prenylated
	0.664127	-0.522662	B1ARW8	Uncharacterized protein C1orf122 homolog		Not prenylated		+	3.41856	-1.03109	Q8QZT1	Acetyl-CoA acetyltransferase, mitochondrial	Acat1	Not Prenylated
	0.0327798	0.012391	B2RQC6	CAD protein;Glutamine-dependent carbamoyl-phosphate synthase;Aspartate carbamoyltransferase;Dihydroorotase	Cad	Not prenylated			0.417052	-0.365142	Q9JIX8	Apoptotic chromatin condensation inducer in the nucleus	Acin1	Not Prenylated
	0.0284857	-0.0158107	B2RUP2	Protein unc-13 homolog D	Unc13d	Not prenylated		+	2.41558	0.208932	Q91V92	ATP-citrate synthase	Acly	Not Prenylated
+	2.09969	0.637546	B2RX14	Terminal uridylyltransferase 4	Zcchc11	Not prenylated			0.614302	-0.265748	Q99KI0	Aconitate hydratase, mitochondrial	Aco2	Not Prenylated
	0.0292963	0.0115448	B9EJ86	Oxysterol-binding protein	Osbpl8	Not prenylated		+	1.39281	-0.309374	Q3UNX5	Acyl-coenzyme A synthetase ACSM3, mitochondrial	Acsm3	Not Prenylated
+	3.44952	1.7889	C0HKE6;C0HKE1;Q8CGP4;C0HKE8;C0HKE2;C0HKE3;C0HKE4;C0HKE5;C0HKE7;C0HKE9;Q8BFU2;Q8CGP7;Q8CGP5;Q8CGP6;Q6GSS7;Q64523;Q8R1M2;P27661;Q64522	Histone H2A;Histone H2A type 3;Histone H2A type 1-K;Histone H2A type 1-F;Histone H2A type 1-H;Histone H2A type 2-A;Histone H2A type 2-C;Histone H2A.J;Histone H2AX;Histone H2A type 2-B	Hist1h2aa;Hist3h2a;Hist1h2ak;Hist1h2af;Hist1h2ah;Hist2h2aa1;Hist2h2ac;H2afj;H2afx;Hist2h2ab	Not prenylated		+	3.96089	0.417909	P63260;P60710;Q8BFZ3;V9GXQ2;E9Q3M9	Actin, cytoplasmic 2;Actin, cytoplasmic 2, N-terminally processed;Actin, cytoplasmic 1;Actin, cytoplasmic 1, N-terminally processed	Actg1;Actb	Not Prenylated
	1.23221	0.548118	D3YXK2;Q80YR5	Scaffold attachment factor B1;Scaffold attachment factor B2	Safb;Safb2	Not prenylated		+	2.1742	0.255731	P63268;P68134;P68033;P62737	Actin, gamma-enteric smooth muscle;Actin, alpha skeletal muscle;Actin, alpha cardiac muscle 1;Actin, aortic smooth muscle	Actg2;Acta1;Actc1;Acta2	Not Prenylated
+	3.8256	2.68726	D3Z1D3		3425401B19Rik	Not prenylated		+	2.55598	0.575909	Q7TPR4;O88990;P57780	Alpha-actinin-1;Alpha-actinin-3;Alpha-actinin-4	Actn1;Actn3;Actn4	Not Prenylated
	0.465962	-0.244979	D3Z6Q9	Bridging integrator 2	Bin2	Not prenylated		+	1.84743	0.321685	Q99JY9	Actin-related protein 3	Actr3	Not Prenylated
	1.01318	-0.774212	D3Z7A5		Daw1	Not prenylated		+	1.04034	-0.583069	P00330	Alcohol dehydrogenase 1	ADH1	Not Prenylated
	0.133538	-0.102325	D3Z7P3	Glutaminase kidney isoform, mitochondrial	Gls	Not prenylated		+	2.46517	0.283126	P28474	Alcohol dehydrogenase class-3	Adh5	Not Prenylated
	0.143477	-0.0541271	E9PVA8		Gcn1l1	Not prenylated		+	1.83805	-0.774506	Q8CJF7	Protein ELYS	Ahctf1	Not Prenylated
	0.812495	-0.401674	E9PVX6		Mki67	Not prenylated			1.42274	-0.0976261	P50247	Adenosylhomocysteinase	Ahcy	Not Prenylated
	0.81504	-0.706285	E9PYF4;Q8BTF8	RNA-binding Raly-like protein	Lmo7;Ralyl	Not prenylated			0.261784	-0.0958049	Q8BK64	Activator of 90 kDa heat shock protein ATPase homolog 1	Ahsa1	Not Prenylated
	0.252179	-0.35552	E9Q0S6;Q8CGB6;Q5SSZ5	Tensin-2;Tensin-3	Tns1;Tns2;Tns3	Not prenylated		+	1.58334	0.70935	P31230	Aminoacyl tRNA synthase complex-interacting multifunctional protein 1;Endothelial monocyte-activating polypeptide 2	Aimp1	Not Prenylated
	0.0378158	0.0396219	E9Q557	Desmoplakin	Dsp	Not prenylated			0.290045	-0.0956046	Q9WTP6	Adenylate kinase 2, mitochondrial;Adenylate kinase 2, mitochondrial, N-terminally processed	Ak2	Not Prenylated
	0.72708	0.807049	E9Q5C9		Nolc1	Not prenylated		+	3.65023	1.4241	A2A3V1	A-kinase anchor protein 17B	Akap17b	Not Prenylated
	1.00052	-0.830606	E9Q6E5		Srsf11	Not prenylated		+	2.57524	0.215778	P45376	Aldose reductase	Akr1b1	Not Prenylated
+	2.02548	-0.54776	E9Q7G0		Numa1	Not prenylated		+	1.80475	-1.10183	Q60823	RAC-beta serine/threonine-protein kinase	Akt2	Not Prenylated
	0.492318	-0.250463	E9Q7L0;Q60597	2-oxoglutarate dehydrogenase, mitochondrial	Ogdhl;Ogdh	Not prenylated		+	2.83062	0.555187	Q9Z110	Delta-1-pyrroline-5-carboxylate synthase;Glutamate 5-kinase;Gamma-glutamyl phosphate reductase	Aldh18a1	Not Prenylated
	1.40177	0.279648	E9QA15		Cald1	Not prenylated		+	3.86047	0.584514	P47738	Aldehyde dehydrogenase, mitochondrial	Aldh2	Not Prenylated
+	1.19039	-1.12307	E9QAA8		Gm4841	Not prenylated		+	2.15592	-0.864885	Q8BWF0	Succinate-semialdehyde dehydrogenase, mitochondrial	Aldh5a1	Not Prenylated
+	1.24662	-0.928667	E9QAE3		Btaf1	Not prenylated			0.818686	-0.343165	Q9JLJ2	4-trimethylaminobutyraldehyde dehydrogenase	Aldh9a1	Not Prenylated
	0.667166	-0.226368	F6ZDS4	Nucleoprotein TPR	Tpr	Not prenylated		+	2.61135	0.602867	P05064;A6ZI46;A6ZI47;P05063;Q91Y97	Fructose-bisphosphate aldolase A;Fructose-bisphosphate aldolase	Aldoa;Aldoart1;Aldoart2	Not Prenylated
	0.749186	-0.144866	F8VQC1	Signal recognition particle subunit SRP72	Srp72	Not prenylated			0.135068	-0.0549231	P59672	Ankyrin repeat and SAM domain-containing protein 1A	Anks1a	Not Prenylated
	0.425041	0.268385	G5E870	E3 ubiquitin-protein ligase TRIP12	Trip12	Not prenylated		+	1.10451	-1.34412	Q8BIZ1	Ankyrin repeat and sterile alpha motif domain-containing protein 1B	Anks1b	Not Prenylated
	0.408439	-0.28677	J3KMT2		Gm8247	Not prenylated			0.0818615	-0.300113	Q75UR0	Anoctamin-5	Ano5	Not Prenylated
+	1.25604	-1.0444	Q3UT86;J3KMT3		Gm10662	Not prenylated			0.394526	-1.29144	Q6PB70	Anoctamin-8	Ano8	Not Prenylated
	0.792523	0.335085	O08528	Hexokinase-2	Hk2	Not prenylated		+	3.57261	1.9692	O35381	Acidic leucine-rich nuclear phosphoprotein 32 family member A	Anp32a	Not Prenylated
	0.939824	-0.617753	O08573	Galectin-9	Lgals9	Not prenylated			1.17294	0.224964	P97822	Acidic leucine-rich nuclear phosphoprotein 32 family member E	Anp32e	Not Prenylated
	0.823757	-0.621759	O08710	Thyroglobulin	Tg	Not prenylated		+	0.775684	-1.34366	P10107	Annexin A1	Anxa1	Not Prenylated
	0.22033	0.0779129	O08749	Dihydrolipoyl dehydrogenase, mitochondrial	Dld	Not prenylated		+	3.44113	0.899173	P14824;P48036	Annexin A6;Annexin A5	Anxa6;Anxa5	Not Prenylated
	1.30056	0.363755	O08759	Ubiquitin-protein ligase E3A	Ube3a	Not prenylated			0.0103376	0.00469303	Q07076	Annexin A7	Anxa7	Not Prenylated
	1.32843	0.489024	O08784	Treacle protein	Tcof1	Not prenylated		+	1.03921	-0.777806	P22892	AP-1 complex subunit gamma-1	Ap1g1	Not Prenylated
+	3.2504	1.16382	O08788	Dynactin subunit 1	Dctn1	Not prenylated			0.712878	-0.401521	P84091	AP-2 complex subunit mu	Ap2m1	Not Prenylated
+	2.30859	-0.521987	O08807	Peroxiredoxin-4	Prdx4	Not prenylated			1.72769	0.173496	P28352	DNA-(apurinic or apyrimidinic site) lyase;DNA-(apurinic or apyrimidinic site) lyase, mitochondrial	Apex1	Not Prenylated
	0.376253	0.111757	O08810	116 kDa U5 small nuclear ribonucleoprotein component	Eftud2	Not prenylated			0.0842976	0.0421886	O35841	Apoptosis inhibitor 5	Api5	Not Prenylated
+	1.44561	-1.15741	O09046	L-amino-acid oxidase	Il4i1	Not prenylated		+	2.53843	-1.05067	Q99J72	DNA dC->dU-editing enzyme APOBEC-3	Apobec3	Not Prenylated
	0.2201	0.270907	O09110	Dual specificity mitogen-activated protein kinase kinase 3	Map2k3	Not prenylated		+	3.36328	0.86536	Q5XJY5	Coatomer subunit delta	Arcn1	Not Prenylated
	0.756084	-0.484662	O09114	Prostaglandin-H2 D-isomerase	Ptgds	Not prenylated		+	1.83558	0.44928	P61205;P84078;Q8BSL7	ADP-ribosylation factor 3;ADP-ribosylation factor 1;ADP-ribosylation factor 2	Arf3;Arf1;Arf2	Not Prenylated
	1.11095	0.208213	O09159	Lysosomal alpha-mannosidase	Man2b1	Not prenylated		+	1.43868	0.563146	P84084	ADP-ribosylation factor 5	Arf5	Not Prenylated
+	2.22839	-0.547813	O09167	60S ribosomal protein L21	Rpl21	Not prenylated			0.161279	-0.113095	Q69ZH9	Rho GTPase-activating protein 23	Arhgap23	Not Prenylated
+	1.59839	-0.68616	O35286	Pre-mRNA-splicing factor ATP-dependent RNA helicase DHX15	Dhx15	Not prenylated		+	1.0893	0.523978	E9Q6X9	Rho GTPase-activating protein 40	Arhgap40	Not Prenylated
	1.21083	0.293288	O35381	Acidic leucine-rich nuclear phosphoprotein 32 family member A	Anp32a	Not prenylated		+	3.34615	-0.615338	Q99PT1	Rho GDP-dissociation inhibitor 1	Arhgdia	Not Prenylated
	0.101732	-0.078023	O35382	Exocyst complex component 4	Exoc4	Not prenylated		+	2.72042	0.479903	Q61599	Rho GDP-dissociation inhibitor 2	Arhgdib	Not Prenylated
+	1.40717	0.68659	Q9DBG3;O35643	AP-2 complex subunit beta;AP-1 complex subunit beta-1	Ap2b1;Ap1b1	Not prenylated			0.0446619	0.0145321	Q60875	Rho guanine nucleotide exchange factor 2	Arhgef2	Not Prenylated
	0.00340149	0.00108967	O35658	Complement component 1 Q subcomponent-binding protein, mitochondrial	C1qbp	Not prenylated			0.341851	0.0843881	A2BH40	AT-rich interactive domain-containing protein 1A	Arid1a	Not Prenylated
	0.700408	-0.180303	O35737;P70333	Heterogeneous nuclear ribonucleoprotein H;Heterogeneous nuclear ribonucleoprotein H, N-terminally processed;Heterogeneous nuclear ribonucleoprotein H2	Hnrnph1;Hnrnph2	Not prenylated			0.195929	-0.0720323	Q9WV32	Actin-related protein 2/3 complex subunit 1B	Arpc1b	Not Prenylated
	0.218697	0.127942	O54734	Dolichyl-diphosphooligosaccharide--protein glycosyltransferase 48 kDa subunit	Ddost	Not prenylated			0.981278	-0.209923	Q9CVB6	Actin-related protein 2/3 complex subunit 2	Arpc2	Not Prenylated
	0.214813	0.0837246	O55029	Coatomer subunit beta	Copb2	Not prenylated			0.550064	0.117601	P59999	Actin-related protein 2/3 complex subunit 4	Arpc4	Not Prenylated
	0.0210162	0.0196847	O55098	Serine/threonine-protein kinase 10	Stk10	Not prenylated			0.16512	0.119044	Q91X20	Set1/Ash2 histone methyltransferase complex subunit ASH2	Ash2l	Not Prenylated
	0.0325176	-0.010672	O55131	Septin-7	2023-09-07	Not prenylated			0.481664	-0.173851	Q61024	Asparagine synthetase [glutamine-hydrolyzing]	Asns	Not Prenylated
+	2.44233	-0.440242	O55142	60S ribosomal protein L35a	Rpl35a	Not prenylated			0.145517	-0.0610148	Q925I1	ATPase family AAA domain-containing protein 3	Atad3	Not Prenylated
	0.427731	-0.0993326	O55143;Q8R429	Sarcoplasmic/endoplasmic reticulum calcium ATPase 2	Atp2a2	Not prenylated		+	3.41753	0.60156	Q9CWJ9	Bifunctional purine biosynthesis protein PURH;Phosphoribosylaminoimidazolecarboxamide formyltransferase;IMP cyclohydrolase	Atic	Not Prenylated
	0.80638	0.2286	O70133	ATP-dependent RNA helicase A	Dhx9	Not prenylated		+	2.43736	0.79952	P48985	Protein atonal homolog 1	Atoh1	Not Prenylated
+	2.9272	0.648957	O70251	Elongation factor 1-beta	Eef1b	Not prenylated			0.19299	0.0528215	Q8VDN2;Q6PIC6;Q6PIE5;Q64436	Sodium/potassium-transporting ATPase subunit alpha-1;Sodium/potassium-transporting ATPase subunit alpha-3;Sodium/potassium-transporting ATPase subunit alpha-2;Potassium-transporting ATPase alpha chain 1	Atp1a1;Atp1a3;Atp1a2;Atp4a	Not Prenylated
+	2.79327	0.537182	O70305	Ataxin-2	Atxn2	Not prenylated			0.62216	-0.175233	O55143;Q8R429	Sarcoplasmic/endoplasmic reticulum calcium ATPase 2;Sarcoplasmic/endoplasmic reticulum calcium ATPase 1	Atp2a2;Atp2a1	Not Prenylated
	1.35011	0.213421	O70435	Proteasome subunit alpha type-3	Psma3	Not prenylated		+	4.08712	-0.691662	Q6Q477	Calcium-transporting ATPase	Atp2b4	Not Prenylated
	0.100914	-0.0430995	O70456	14-3-3 protein sigma	Sfn	Not prenylated			0.728094	0.103342	Q03265	ATP synthase subunit alpha, mitochondrial	Atp5a1	Not Prenylated
	1.24118	-0.295995	O70503	Very-long-chain 3-oxoacyl-CoA reductase	Hsd17b12	Not prenylated		+	1.93704	-0.602255	P56480	ATP synthase subunit beta, mitochondrial	Atp5b	Not Prenylated
	0.318399	-0.0620541	O70591	Prefoldin subunit 2	Pfdn2	Not prenylated		+	1.35825	-0.278763	P56382	ATP synthase subunit epsilon, mitochondrial	Atp5e	Not Prenylated
+	3.48492	-0.358427	O88455	7-dehydrocholesterol reductase	Dhcr7	Not prenylated		+	4.02762	-0.489695	Q9CQQ7	ATP synthase F(0) complex subunit B1, mitochondrial	Atp5f1	Not Prenylated
	0.51705	0.178509	O88508	DNA (cytosine-5)-methyltransferase 3A	Dnmt3a	Not prenylated		+	2.56647	-0.734186	Q9CR84;P56384;P56383	ATP synthase F(0) complex subunit C1, mitochondrial;ATP synthase F(0) complex subunit C3, mitochondrial;ATP synthase F(0) complex subunit C2, mitochondrial	Atp5g1;Atp5g3;Atp5g2	Not Prenylated
	1.34329	0.436677	O88569	Heterogeneous nuclear ribonucleoproteins A2/B1	Hnrnpa2b1	Not prenylated			0.195036	-0.074001	P50516	V-type proton ATPase catalytic subunit A	Atp6v1a	Not Prenylated
+	1.47236	-1.0895	O88737	Protein bassoon	Bsn	Not prenylated			0.849931	-0.36548	Q7TQH0	Ataxin-2-like protein	Atxn2l	Not Prenylated
+	2.83892	0.694379	O88844	Isocitrate dehydrogenase [NADP] cytoplasmic	Idh1	Not prenylated		+	3.14339	-1.04466	Q9Z1R2	Large proline-rich protein BAG6	Bag6	Not Prenylated
+	2.74727	-0.752918	O89053	Coronin-1A	Coro1a	Not prenylated			0.590043	0.0452741	Q07813	Apoptosis regulator BAX	Bax	Not Prenylated
+	1.92192	-0.480669	O89098	Cystatin-F	Cst7	Not prenylated		+	2.54837	-1.54446	O88379	Bromodomain adjacent to zinc finger domain protein 1A	Baz1a	Not Prenylated
	0.50952	0.159058	P00330	Alcohol dehydrogenase 1	ADH1	Not prenylated		+	2.51461	0.453708	Q9Z277	Tyrosine-protein kinase BAZ1B	Baz1b	Not Prenylated
	0.504616	-0.30922	P00405	Cytochrome c oxidase subunit 2	Mtco2	Not prenylated		+	2.06295	-0.653929	Q61334	B-cell receptor-associated protein 29	Bcap29	Not Prenylated
	0.513166	-0.120765	P79568;Q8HWB2;Q4KN81;P14431;P14430;P14429;P06339;P01897;P14427;P01901	H-2 class I histocompatibility antigen, Q9 alpha chain;H-2 class I histocompatibility antigen, Q8 alpha chain;H-2 class I histocompatibility antigen, Q7 alpha chain;H-2 class I histocompatibility antigen, D-37 alpha chain;H-2 class I histocompatibility antigen, L-D alpha chain;H-2 class I histocompatibility antigen, D-P alpha chain;H-2 class I histocompatibility antigen, K-B alpha chain	H2-Q6;H2-Q4;H2-Q2;H2-Q9;H2-Q8;H2-Q7;H2-T23;H2-L;H2-D1;H2-K1	Not prenylated			0.381057	-0.102359	Q61335	B-cell receptor-associated protein 31	Bcap31	Not Prenylated
	0.889555	0.178335	P05064;A6ZI46;A6ZI47;P05063;Q91Y97	Fructose-bisphosphate aldolase A;Fructose-bisphosphate aldolase	Aldoa;Aldoart1;Aldoart2	Not prenylated		+	3.39514	1.04465	O35490	Betaine--homocysteine S-methyltransferase 1	Bhmt	Not Prenylated
+	1.98813	-0.815843	P68373;P68369;P05213;P05214;Q9JJZ2	Tubulin alpha-1C chain;Tubulin alpha-1A chain;Tubulin alpha-1B chain;Tubulin alpha-3 chain	Tuba1c;Tuba1a;Tuba1b;Tuba3a	Not prenylated		+	3.64098	1.04351	P70444	BH3-interacting domain death agonist;BH3-interacting domain death agonist p15;BH3-interacting domain death agonist p13;BH3-interacting domain death agonist p11	Bid	Not Prenylated
	1.46009	0.0983005	P06151	L-lactate dehydrogenase A chain	Ldha	Not prenylated		+	3.51277	1.11383	D3Z6Q9	Bridging integrator 2	Bin2	Not Prenylated
	0.563631	0.422897	P06745	Glucose-6-phosphate isomerase	Gpi	Not prenylated			0.425288	0.0497952	Q6PGF5		Bms1	Not Prenylated
+	2.81924	-1.19522	P07742	Ribonucleoside-diphosphate reductase large subunit	Rrm1	Not prenylated			0.00929784	-0.00500615	Q9Z0S1	3(2),5-bisphosphate nucleotidase 1	Bpnt1	Not Prenylated
	0.206719	0.0556878	P07901	Heat shock protein HSP 90-alpha	Hsp90aa1	Not prenylated		+	2.24806	-2.5608	O88737	Protein bassoon	Bsn	Not Prenylated
	0.939533	0.434141	P08003	Protein disulfide-isomerase A4	Pdia4	Not prenylated		+	3.97057	0.537228	Q9WVA3	Mitotic checkpoint protein BUB3	Bub3	Not Prenylated
	0.00477325	0.00264065	P08113	Endoplasmin	Hsp90b1	Not prenylated		+	2.10445	0.396061	Q9CQC6;Q91VK1	Basic leucine zipper and W2 domain-containing protein 1	Bzw1	Not Prenylated
+	1.80895	0.62804	P08249	Malate dehydrogenase, mitochondrial	Mdh2	Not prenylated			0.757767	0.352214	Q8C898;Q8BVK9	Sp110 nuclear body protein	C130026I21Rik;Sp110	Not Prenylated
	0.217116	0.0929345	P09103	Protein disulfide-isomerase	P4hb	Not prenylated			0.289672	0.222414	O35658	Complement component 1 Q subcomponent-binding protein, mitochondrial	C1qbp	Not Prenylated
+	3.36426	0.504573	P09405	Nucleolin	Ncl	Not prenylated		+	2.11202	-0.993045	Q8K182	Complement component C8 alpha chain	C8a	Not Prenylated
	0.3947	-0.0893043	P09411;P09041	Phosphoglycerate kinase 1	Pgk1	Not prenylated		+	2.01125	0.375813	Q06138	Calcium-binding protein 39	Cab39	Not Prenylated
	1.32138	0.435889	P09528	Ferritin heavy chain;Ferritin heavy chain, N-terminally processed	Fth1	Not prenylated		+	0.899321	1.22058	Q9JLK3	Calcium-binding protein 5	Cabp5	Not Prenylated
+	2.56338	2.72866	Q3THW5;P0C0S6	Histone H2A.V;Histone H2A.Z	H2afv;H2afz	Not prenylated		+	1.88741	0.323236	Q9CXW3	Calcyclin-binding protein	Cacybp	Not Prenylated
+	3.07493	0.7926	P10107	Annexin A1	Anxa1	Not prenylated			0.595798	0.0710459	B2RQC6;Q8C196	CAD protein;Glutamine-dependent carbamoyl-phosphate synthase;Aspartate carbamoyltransferase;Dihydroorotase	Cad	Not Prenylated
	1.11178	-0.538767	P10126;P62631	Elongation factor 1-alpha 1;Elongation factor 1-alpha 2	Eef1a1;Eef1a2	Not prenylated		+	1.17671	-0.345398	P14211	Calreticulin	Calr	Not Prenylated
+	2.55131	-1.06085	Q8R5I6;Q80W21;P15626;P10649	Glutathione S-transferase Mu 7;Glutathione S-transferase Mu 2;Glutathione S-transferase Mu 1	Gstm4;Gstm7;Gstm2;Gstm1	Not prenylated		+	2.10871	0.338624	Q6ZQ38	Cullin-associated NEDD8-dissociated protein 1	Cand1	Not Prenylated
+	1.86402	0.613331	P10711	Transcription elongation factor A protein 1	Tcea1	Not prenylated		+	2.56896	-0.767837	P35564	Calnexin	Canx	Not Prenylated
+	4.25413	1.01608	Q6ZWY9;Q64525;Q64478;P10854;Q8CGP2;Q8CGP1;Q64475;P10853;Q9D2U9;Q8CGP0;Q64524;P70696	Histone H2B type 1-C/E/G;Histone H2B type 2-B;Histone H2B type 1-H;Histone H2B type 1-M;Histone H2B type 1-P;Histone H2B type 1-K;Histone H2B type 1-B;Histone H2B type 1-F/J/L;Histone H2B type 3-A;Histone H2B type 3-B;Histone H2B type 2-E	Hist1h2bc;Hist2h2bb;Hist1h2bh;Hist1h2bm;Hist1h2bp;Hist1h2bk;Hist1h2bb;Hist1h2bf;Hist3h2ba;Hist3h2bb;Hist2h2be	Not prenylated		+	2.31231	0.3358	P40124	Adenylyl cyclase-associated protein 1	Cap1	Not Prenylated
+	4.12395	1.93541	P10922	Histone H1.0;Histone H1.0, N-terminally processed	H1f0	Not prenylated			0.367596	-0.043814	P47757	F-actin-capping protein subunit beta	Capzb	Not Prenylated
	0.324668	0.589149	P11031	Activated RNA polymerase II transcriptional coactivator p15	Sub1	Not prenylated		+	2.09754	-1.21384	P24270	Catalase	Cat	Not Prenylated
	0.0256729	0.0118509	P11103	Poly [ADP-ribose] polymerase 1	Parp1	Not prenylated		+	3.84551	0.805676	P23198	Chromobox protein homolog 3	Cbx3	Not Prenylated
+	4.3338	-2.47829	P11247;P49290	Myeloperoxidase;Myeloperoxidase light chain;Myeloperoxidase heavy chain	Mpo	Not prenylated			0.660928	0.185198	Q61686	Chromobox protein homolog 5	Cbx5	Not Prenylated
	1.05083	-0.2322	P11499	Heat shock protein HSP 90-beta	Hsp90ab1	Not prenylated		+	3.09475	-1.16301	Q8VDP4	Cell cycle and apoptosis regulator protein 2	Ccar2	Not Prenylated
	0.55542	0.364013	Q9Z329;P11881	Inositol 1,4,5-trisphosphate receptor type 2;Inositol 1,4,5-trisphosphate receptor type 1	Itpr2;Itpr1	Not prenylated		+	1.19379	-0.628653	O88874	Cyclin-K	Ccnk	Not Prenylated
	0.08687	0.0700705	P11983	T-complex protein 1 subunit alpha	Tcp1	Not prenylated			0.0708666	0.0200091	P80314	T-complex protein 1 subunit beta	Cct2	Not Prenylated
+	2.03278	0.672913	P12970;V9GX35	60S ribosomal protein L7a	Rpl7a	Not prenylated			0.134101	0.0172199	P80318	T-complex protein 1 subunit gamma	Cct3	Not Prenylated
	0.993022	-0.126093	P13864	DNA (cytosine-5)-methyltransferase 1	Dnmt1	Not prenylated		+	1.73416	-0.212884	P80315	T-complex protein 1 subunit delta	Cct4	Not Prenylated
+	3.71946	1.51997	P14115	60S ribosomal protein L27a	Rpl27a	Not prenylated		+	2.66535	0.272024	P80316	T-complex protein 1 subunit epsilon	Cct5	Not Prenylated
	0.618432	0.157761	P14131	40S ribosomal protein S16	Rps16	Not prenylated			0.214168	-0.0231479	P80317;Q61390	T-complex protein 1 subunit zeta	Cct6a	Not Prenylated
	0.768103	-0.339598	P14148	60S ribosomal protein L7	Rpl7	Not prenylated			1.82123	0.147583	P80313	T-complex protein 1 subunit eta	Cct7	Not Prenylated
	1.2218	0.300654	P14206	40S ribosomal protein SA	Rpsa	Not prenylated		+	3.16716	-0.195855	P42932	T-complex protein 1 subunit theta	Cct8	Not Prenylated
+	4.94219	-1.19856	P14211	Calreticulin	Calr	Not prenylated		+	1.69098	-0.706874	Q8R2S8	CD177 antigen	Cd177	Not Prenylated
	1.33695	-0.25088	P14685	26S proteasome non-ATPase regulatory subunit 3	Psmd3	Not prenylated			0.19882	0.21385	Q7TT50	Serine/threonine-protein kinase MRCK beta	Cdc42bpb	Not Prenylated
	0.126549	0.0581789	P14824	Annexin A6	Anxa6	Not prenylated		+	1.40669	-0.320282	Q8JZM7	Parafibromin	Cdc73	Not Prenylated
	0.192143	-0.0569271	P14869	60S acidic ribosomal protein P0	Rplp0	Not prenylated			1.23471	0.256242	P11440;P49615;Q80YP0;P30285;Q3V3A1;Q04899;O35495;Q04735;Q8K0D0;Q14AX6;Q69ZA1	Cyclin-dependent kinase 1;Cyclin-dependent-like kinase 5;Cyclin-dependent kinase 3;Cyclin-dependent kinase 4;Cyclin-dependent kinase 15;Cyclin-dependent kinase 18;Cyclin-dependent kinase 14;Cyclin-dependent kinase 16;Cyclin-dependent kinase 17;Cyclin-dependent kinase 12;Cyclin-dependent kinase 13	Cdk1;Cdk5;Cdk3;Cdk4;Cdk15;Cdk18;Cdk14;Cdk16;Cdk17;Cdk12;Cdk13	Not Prenylated
+	2.59018	0.993145	P15532	Nucleoside diphosphate kinase A	Nme1	Not prenylated			0.820561	0.222238	P97377	Cyclin-dependent kinase 2	Cdk2	Not Prenylated
	1.42164	-0.151225	P16045	Galectin-1	Lgals1	Not prenylated			0.520895	-0.280124	Q64261	Cyclin-dependent kinase 6	Cdk6	Not Prenylated
	0.60727	0.32971	P16546	Spectrin alpha chain, non-erythrocytic 1	Sptan1	Not prenylated			0.340449	-0.137159	Q99J95	Cyclin-dependent kinase 9	Cdk9	Not Prenylated
	0.233267	-0.0494509	P17182	Alpha-enolase	Eno1	Not prenylated			0.258288	0.157754	P53566	CCAAT/enhancer-binding protein alpha	Cebpa	Not Prenylated
	0.0969901	-0.0461582	P17225;Q8BHD7	Polypyrimidine tract-binding protein 1;Polypyrimidine tract-binding protein 3	Ptbp1;Ptbp3	Not prenylated		+	2.80724	0.373596	P28659;Q9Z0H4	CUGBP Elav-like family member 1;CUGBP Elav-like family member 2	Celf1;Celf2	Not Prenylated
	0.792366	-0.144685	P17710	Hexokinase-1	Hk1	Not prenylated			0.70114	-0.370046	P49452	Centromere protein C	Cenpc	Not Prenylated
	2.21912	-0.273753	P17742;V9GX31	Peptidyl-prolyl cis-trans isomerase A;Peptidyl-prolyl cis-trans isomerase A, N-terminally processed	Ppia	Not prenylated			0.237889	-0.00676314	Q569L8	Centromere protein J	Cenpj	Not Prenylated
+	2.22162	0.49242	P17751	Triosephosphate isomerase	Tpi1	Not prenylated			1.31642	-0.197123	Q9CXS4	Centromere protein V	Cenpv	Not Prenylated
+	1.8734	-0.422553	P17918	Proliferating cell nuclear antigen	Pcna	Not prenylated			0.349739	0.173774	Q3UPP8	Centrosomal protein of 63 kDa	Cep63	Not Prenylated
	0.0352996	-0.00558001	P18760;P45591	Cofilin-1	Cfl1	Not prenylated		+	4.49333	1.08364	P18760;P45591;Q9R0P5	Cofilin-1	Cfl1	Not Prenylated
	0.537789	0.158505	P19096	Fatty acid synthase;[Acyl-carrier-protein] S-acetyltransferase;[Acyl-carrier-protein] S-malonyltransferase;3-oxoacyl-[acyl-carrier-protein] synthase;3-oxoacyl-[acyl-carrier-protein] reductase;3-hydroxyacyl-[acyl-carrier-protein] dehydratase;Enoyl-[acyl-carrier-protein] reductase;Oleoyl-[acyl-carrier-protein] hydrolase	Fasn	Not prenylated		+	2.69058	-0.358842	Q6PDQ2;A2A8L1	Chromodomain-helicase-DNA-binding protein 4	Chd4	Not Prenylated
	0.868846	0.190652	P19253	60S ribosomal protein L13a	Rpl13a	Not prenylated		+	1.9727	-2.43182	Q09XV5	Chromodomain-helicase-DNA-binding protein 8	Chd8	Not Prenylated
+	1.98979	-0.601438	P20029	78 kDa glucose-regulated protein	Hspa5	Not prenylated			1.60763	0.156353	Q9D1P4	Cysteine and histidine-rich domain-containing protein 1	Chordc1	Not Prenylated
	0.168596	-0.042781	P20152	Vimentin	Vim	Not prenylated		+	1.72677	-0.526115	Q9CY57	Chromatin target of PRMT1 protein	Chtop	Not Prenylated
+	1.56926	0.731914	P21107	Tropomyosin alpha-3 chain	Tpm3	Not prenylated		+	2.47267	0.350009	Q9Z1Q5	Chloride intracellular channel protein 1	Clic1	Not Prenylated
+	1.91972	-0.377866	P22892	AP-1 complex subunit gamma-1	Ap1g1	Not prenylated		+	1.28281	0.356935	O08585	Clathrin light chain A	Clta	Not Prenylated
	1.06927	0.22496	P23116	Eukaryotic translation initiation factor 3 subunit A	Eif3a	Not prenylated			2.04909	0.0828009	Q68FD5	Clathrin heavy chain 1	Cltc	Not Prenylated
	0.640886	-0.236257	P23198;P83917	Chromobox protein homolog 3	Cbx3	Not prenylated			1.11995	-0.135906	Q5SW19	Clustered mitochondria protein homolog	Cluh	Not Prenylated
+	2.41139	-0.614868	P24547	Inosine-5-monophosphate dehydrogenase 2	Impdh2	Not prenylated		+	0.968453	-0.505409	Q8BH15	CCR4-NOT transcription complex subunit 10	Cnot10	Not Prenylated
	0.263558	-0.166799	P25206	DNA replication licensing factor MCM3	Mcm3	Not prenylated			0.830558	-0.375696	Q9R1N9	Collagen alpha-1(XIII) chain	Col13a1	Not Prenylated
	1.5791	-0.33255	P25444	40S ribosomal protein S2	Rps2	Not prenylated		+	1.74625	-0.602014	Q00780	Collagen alpha-1(VIII) chain;Vastatin	Col8a1	Not Prenylated
	0.861661	-0.299535	P26039	Talin-1	Tln1	Not prenylated		+	3.15161	-0.419201	Q8CIE6	Coatomer subunit alpha;Xenin;Proxenin	Copa	Not Prenylated
	0.94754	0.39819	P26041	Moesin	Msn	Not prenylated			0.895554	0.208163	Q9JIF7	Coatomer subunit beta	Copb1	Not Prenylated
	0.93481	1.97686	P26350	Prothymosin alpha;Prothymosin alpha, N-terminally processed;Thymosin alpha	Ptma	Not prenylated			1.03568	-0.10194	O89053	Coronin-1A	Coro1a	Not Prenylated
	1.39854	-0.525163	P26443	Glutamate dehydrogenase 1, mitochondrial	Glud1	Not prenylated		+	4.52076	0.636224	Q9WUM4	Coronin-1C	Coro1c	Not Prenylated
+	1.86141	-1.36679	P26618	Platelet-derived growth factor receptor alpha	Pdgfra	Not prenylated		+	1.84481	-1.04749	Q9D2V7	Coronin-7	Coro7	Not Prenylated
	0.0906496	0.0594259	P26883	Peptidyl-prolyl cis-trans isomerase FKBP1A	Fkbp1a	Not prenylated			0.850872	0.182563	Q9CQI6	Coactosin-like protein	Cotl1	Not Prenylated
	1.0081	0.405435	P27659;E9PWZ3	60S ribosomal protein L3	Rpl3	Not prenylated			0.172518	-0.103241	Q9JI95;Q64433	10 kDa heat shock protein, mitochondrial	Cpn10-rs1;Hspe1	Not Prenylated
	0.396995	-0.0789182	P27773	Protein disulfide-isomerase A3	Pdia3	Not prenylated		+	2.16788	-0.292923	Q8BT60;P59108;Q1RLL3;Q9Z140;Q8BLR2;Q0VE82;Q9DC53;Q8JZW4	Copine-3;Copine-2;Copine-9;Copine-6;Copine-4;Copine-7;Copine-8;Copine-5	Cpne3;Cpne2;Cpne9;Cpne6;Cpne4;Cpne7;Cpne8;Cpne5	Not Prenylated
+	1.97095	-0.44583	P27870	Proto-oncogene vav	Vav1	Not prenylated			0.313279	-0.170086	Q6NVF9	Cleavage and polyadenylation specificity factor subunit 6	Cpsf6	Not Prenylated
+	1.88903	0.805446	P28063	Proteasome subunit beta type-8	Psmb8	Not prenylated			0.53591	0.21315	Q8BTV2	Cleavage and polyadenylation specificity factor subunit 7	Cpsf7	Not Prenylated
+	2.65283	-1.94878	P28293	Cathepsin G	Ctsg	Not prenylated		+	2.34012	-0.569567	Q9CZU6	Citrate synthase, mitochondrial	Cs	Not Prenylated
	3.22443	0.225336	P28352	DNA-(apurinic or apyrimidinic site) lyase;DNA-(apurinic or apyrimidinic site) lyase, mitochondrial	Apex1	Not prenylated			0.319774	-0.0813214	Q9ERK4	Exportin-2	Cse1l	Not Prenylated
	0.476934	0.170735	P28474	Alcohol dehydrogenase class-3	Adh5	Not prenylated		+	2.63914	0.769877	O89098	Cystatin-F	Cst7	Not Prenylated
	0.346922	0.117189	P28740	Kinesin-like protein KIF2A	Kif2a	Not prenylated			0.568589	0.0661923	O88712;P56546	C-terminal-binding protein 1;C-terminal-binding protein 2	Ctbp1;Ctbp2	Not Prenylated
	0.175864	-0.0603603	P29341;A2A5N3;Q9D4E6	Polyadenylate-binding protein 1	Pabpc1	Not prenylated		+	3.39997	-1.80914	P28293	Cathepsin G	Ctsg	Not Prenylated
	0.776939	-0.330164	P29351	Tyrosine-protein phosphatase non-receptor type 6	Ptpn6	Not prenylated			0.529676	0.243909	Q9D4H8	Cullin-2	Cul2	Not Prenylated
	1.47951	-0.324273	P29758	Ornithine aminotransferase, mitochondrial	Oat	Not prenylated			0.36322	0.16739	Q9DBF7	Pre-mRNA-splicing factor CWC25 homolog	Cwc25	Not Prenylated
+	1.87623	0.74421	P30416	Peptidyl-prolyl cis-trans isomerase FKBP4;Peptidyl-prolyl cis-trans isomerase FKBP4, N-terminally processed	Fkbp4	Not prenylated			0.893819	-0.191164	Q9CQX2	Cytochrome b5 type B	Cyb5b	Not Prenylated
	1.45769	-0.52026	P31230	Aminoacyl tRNA synthase complex-interacting multifunctional protein 1;Endothelial monocyte-activating polypeptide 2	Aimp1	Not prenylated		+	1.65737	-0.381742	Q9DCN2	NADH-cytochrome b5 reductase 3;NADH-cytochrome b5 reductase 3 membrane-bound form;NADH-cytochrome b5 reductase 3 soluble form	Cyb5r3	Not Prenylated
	0.199667	0.0436576	P32067	Lupus La protein homolog	Ssb	Not prenylated			1.31504	0.166411	Q922B2	Aspartate--tRNA ligase, cytoplasmic	Dars	Not Prenylated
+	2.96234	0.62534	P33215	Protein NEDD1	Nedd1	Not prenylated		+	0.938006	-0.521833	Q9JII5	DAZ-associated protein 1	Dazap1	Not Prenylated
	0.99462	0.463814	P34022	Ran-specific GTPase-activating protein	Ranbp1	Not prenylated		+	2.0148	-0.805054	Q6PAC3	DDB1- and CUL4-associated factor 13	Dcaf13	Not Prenylated
	0.72768	-0.432285	P35550	rRNA 2-O-methyltransferase fibrillarin	Fbl	Not prenylated		+	3.9123	-1.65875	Q9DAR7	m7GpppX diphosphatase	Dcps	Not Prenylated
+	3.64986	-0.742283	P35564	Calnexin	Canx	Not prenylated		+	2.96157	0.176586	Q3U1J4	DNA damage-binding protein 1	Ddb1	Not Prenylated
	0.171301	-0.0331113	P35700	Peroxiredoxin-1	Prdx1	Not prenylated			0.335413	-0.223845	O54734	Dolichyl-diphosphooligosaccharide--protein glycosyltransferase 48 kDa subunit	Ddost	Not Prenylated
	0.538034	-0.452482	P35922	Fragile X mental retardation protein 1 homolog	Fmr1	Not prenylated		+	2.14773	-1.52994	Q62371	Discoidin domain-containing receptor 2	Ddr2	Not Prenylated
+	1.46951	-0.813356	P35980	60S ribosomal protein L18	Rpl18	Not prenylated			0.616355	0.125619	Q8K363	ATP-dependent RNA helicase DDX18	Ddx18	Not Prenylated
+	1.6483	0.826566	P37040	NADPH--cytochrome P450 reductase	Por	Not prenylated		+	2.71463	0.235578	Q9JIK5	Nucleolar RNA helicase 2	Ddx21	Not Prenylated
+	3.36734	-1.5985	P38647	Stress-70 protein, mitochondrial	Hspa9	Not prenylated		+	2.989	-1.77027	Q6NZQ2		Ddx31	Not Prenylated
	0.114962	0.0571826	P39749	Flap endonuclease 1	Fen1	Not prenylated			0.861712	-0.104871	Q9Z1N5;Q8VDW0	Spliceosome RNA helicase Ddx39b;ATP-dependent RNA helicase DDX39A	Ddx39b;Ddx39a	Not Prenylated
	0.644852	0.301836	P40124	Adenylyl cyclase-associated protein 1	Cap1	Not prenylated		+	2.52658	0.910022	Q62167;Q62095;P16381	ATP-dependent RNA helicase DDX3X;ATP-dependent RNA helicase DDX3Y;Putative ATP-dependent RNA helicase Pl10	Ddx3x;Ddx3y;D1Pas1	Not Prenylated
	1.28487	0.175967	P40142	Transketolase	Tkt	Not prenylated		+	1.22267	-0.484463	Q569Z5	Probable ATP-dependent RNA helicase DDX46	Ddx46	Not Prenylated
	0.719983	0.197186	P41105	60S ribosomal protein L28	Rpl28	Not prenylated			0.892885	0.121456	Q61656;Q501J6	Probable ATP-dependent RNA helicase DDX5	Ddx5	Not Prenylated
+	2.34301	-0.987207	P41241	Tyrosine-protein kinase CSK	Csk	Not prenylated		+	2.14228	0.381334	Q9D0R4	Probable ATP-dependent RNA helicase DDX56	Ddx56	Not Prenylated
+	2.916	-0.882027	P42232;P42230	Signal transducer and activator of transcription 5B;Signal transducer and activator of transcription 5A	Stat5b;Stat5a	Not prenylated			0.186613	-0.0911665	P54823	Probable ATP-dependent RNA helicase DDX6	Ddx6	Not Prenylated
	0.625891	0.196403	P42932	T-complex protein 1 subunit theta	Cct8	Not prenylated		+	2.54752	0.20967	O35286	Pre-mRNA-splicing factor ATP-dependent RNA helicase DHX15	Dhx15	Not Prenylated
	0.886607	0.298208	P43274	Histone H1.4	Hist1h1e	Not prenylated			0.0716251	-0.00624688	O70133	ATP-dependent RNA helicase A	Dhx9	Not Prenylated
	0.771	-0.332021	P43276	Histone H1.5	Hist1h1b	Not prenylated			0.256798	0.160208	O08808	Protein diaphanous homolog 1	Diaph1	Not Prenylated
+	2.79329	0.872853	P43277;P15864;Q07133	Histone H1.3;Histone H1.2	Hist1h1d;Hist1h1c	Not prenylated		+	1.47854	-0.963388	Q8BTT6	Digestive organ expansion factor homolog	Diexf	Not Prenylated
	0.347568	-0.122074	P46061	Ran GTPase-activating protein 1	Rangap1	Not prenylated			0.657517	0.191668	Q9ESX5	H/ACA ribonucleoprotein complex subunit 4	Dkc1	Not Prenylated
+	2.15625	-0.438844	P46471	26S protease regulatory subunit 7	Psmc2	Not prenylated			1.20243	-0.145149	O08749	Dihydrolipoyl dehydrogenase, mitochondrial	Dld	Not Prenylated
	1.08959	-0.600737	P46664	Adenylosuccinate synthetase isozyme 2	Adss	Not prenylated		+	2.80526	-0.572011	P54103	DnaJ homolog subfamily C member 2;DnaJ homolog subfamily C member 2, N-terminally processed	Dnajc2	Not Prenylated
	0.887266	0.70527	P46935	E3 ubiquitin-protein ligase NEDD4	Nedd4	Not prenylated			0.408494	0.147164	Q9QYI3	DnaJ homolog subfamily C member 7	Dnajc7	Not Prenylated
+	1.94731	0.511898	P46978	Dolichyl-diphosphooligosaccharide--protein glycosyltransferase subunit STT3A	Stt3a	Not prenylated		+	1.96213	-0.462798	P13864	DNA (cytosine-5)-methyltransferase 1	Dnmt1	Not Prenylated
	0.627317	-0.238356	P47713	Cytosolic phospholipase A2;Phospholipase A2;Lysophospholipase	Pla2g4a	Not prenylated		+	0.922975	-0.489391	Q8C3J5	Dedicator of cytokinesis protein 2	Dock2	Not Prenylated
	1.08547	-0.402659	P47738	Aldehyde dehydrogenase, mitochondrial	Aldh2	Not prenylated			0.214722	0.0895929	Q8C147	Dedicator of cytokinesis protein 8	Dock8	Not Prenylated
	0.854058	0.189198	P47757	F-actin-capping protein subunit beta	Capzb	Not prenylated		+	2.03111	-0.658559	Q8BIK4	Dedicator of cytokinesis protein 9	Dock9	Not Prenylated
	0.519856	0.387327	P47802	Metaxin-1	Mtx1	Not prenylated		+	2.87196	0.796285	Q99KK7	Dipeptidyl peptidase 3	Dpp3	Not Prenylated
	0.542572	0.145273	P47911	60S ribosomal protein L6	Rpl6	Not prenylated		+	3.87464	0.950404	Q8VCG1		Dut	Not Prenylated
+	2.76892	-0.750776	P47915;W4VSN7	60S ribosomal protein L29	Rpl29	Not prenylated			0.473543	-0.174755	Q9JHU4	Cytoplasmic dynein 1 heavy chain 1	Dync1h1	Not Prenylated
+	2.31212	0.682284	P47955	60S acidic ribosomal protein P1	Rplp1	Not prenylated		+	1.53616	0.490904	Q9D903	Probable rRNA-processing protein EBP2	Ebna1bp2	Not Prenylated
+	3.08549	1.11894	P47962	60S ribosomal protein L5	Rpl5	Not prenylated		+	2.79474	0.648997	P10126;P62631	Elongation factor 1-alpha 1	Eef1a1	Not Prenylated
	1.02801	-0.572715	P47963	60S ribosomal protein L13	Rpl13	Not prenylated		+	3.64877	1.20068	O70251	Elongation factor 1-beta	Eef1b	Not Prenylated
+	2.09984	-0.680766	P47964	60S ribosomal protein L36	Rpl36	Not prenylated			1.34612	0.206121	Q9D8N0	Elongation factor 1-gamma	Eef1g	Not Prenylated
	1.15541	-0.314412	P49312	Heterogeneous nuclear ribonucleoprotein A1;Heterogeneous nuclear ribonucleoprotein A1, N-terminally processed	Hnrnpa1	Not prenylated			1.74657	0.171725	P58252	Elongation factor 2	Eef2	Not Prenylated
	0.120712	-0.0505795	P49717	DNA replication licensing factor MCM4	Mcm4	Not prenylated		+	1.97963	-0.507437	O08810	116 kDa U5 small nuclear ribonucleoprotein component	Eftud2	Not Prenylated
+	1.73925	-0.505169	P49718	DNA replication licensing factor MCM5	Mcm5	Not prenylated			0.690638	-0.366281	Q01279	Epidermal growth factor receptor	Egfr	Not Prenylated
	0.965561	-0.271339	P50247	Adenosylhomocysteinase	Ahcy	Not prenylated			0.0524604	0.0242656	Q8BMJ3;Q60872	Eukaryotic translation initiation factor 1A, X-chromosomal;Eukaryotic translation initiation factor 1A	Eif1ax;Eif1a	Not Prenylated
	0.0963201	-0.0322619	P50427	Steryl-sulfatase	Sts	Not prenylated		+	2.22581	-1.18428	Q9CXU9	Eukaryotic translation initiation factor 1b	Eif1b	Not Prenylated
	1.66885	-0.385807	P50516	V-type proton ATPase catalytic subunit A	Atp6v1a	Not prenylated		+	2.76044	-0.37087	Q8BJW6	Eukaryotic translation initiation factor 2A;Eukaryotic translation initiation factor 2A, N-terminally processed	Eif2a	Not Prenylated
	1.21047	-0.537607	P50544	Very long-chain specific acyl-CoA dehydrogenase, mitochondrial	Acadvl	Not prenylated		+	3.58622	0.335713	Q6ZWX6	Eukaryotic translation initiation factor 2 subunit 1	Eif2s1	Not Prenylated
	1.00962	-0.213887	P50580	Proliferation-associated protein 2G4	Pa2g4	Not prenylated			0.556702	-0.311854	Q99L45	Eukaryotic translation initiation factor 2 subunit 2	Eif2s2	Not Prenylated
+	2.73798	0.846454	P51859	Hepatoma-derived growth factor	Hdgf	Not prenylated			1.14307	-0.240531	Q9Z0N1	Eukaryotic translation initiation factor 2 subunit 3, X-linked	Eif2s3x	Not Prenylated
+	1.94718	-0.423191	P51881;P48962;Q3V132	ADP/ATP translocase 2;ADP/ATP translocase 2, N-terminally processed	Slc25a5	Not prenylated		+	2.42868	-0.353246	P23116	Eukaryotic translation initiation factor 3 subunit A	Eif3a	Not Prenylated
	0.256599	0.119701	P52480;P53657	Pyruvate kinase PKM	Pkm	Not prenylated		+	1.77448	0.285529	Q8JZQ9	Eukaryotic translation initiation factor 3 subunit B	Eif3b	Not Prenylated
	0.138969	0.0942459	P52482	Ubiquitin-conjugating enzyme E2 E1	Ube2e1	Not prenylated			0.649808	0.124123	Q8R1B4	Eukaryotic translation initiation factor 3 subunit C	Eif3c	Not Prenylated
	1.04212	0.350972	P52912	Nucleolysin TIA-1	Tia1	Not prenylated			0.247904	-0.0469039	P60229	Eukaryotic translation initiation factor 3 subunit E	Eif3e	Not Prenylated
	0.789607	0.277544	P53026	60S ribosomal protein L10a	Rpl10a	Not prenylated			1.57142	0.158222	Q9Z1D1	Eukaryotic translation initiation factor 3 subunit G	Eif3g	Not Prenylated
+	3.22924	0.546786	P53569	CCAAT/enhancer-binding protein zeta	Cebpz	Not prenylated			0.0962164	-0.0282132	Q91WK2	Eukaryotic translation initiation factor 3 subunit H	Eif3h	Not Prenylated
+	1.69886	1.09714	P53986	Monocarboxylate transporter 1	Slc16a1	Not prenylated			0.76029	-0.126016	Q9QZD9	Eukaryotic translation initiation factor 3 subunit I	Eif3i	Not Prenylated
+	2.15467	-1.05089	P54071	Isocitrate dehydrogenase [NADP], mitochondrial	Idh2	Not prenylated		+	2.19496	0.258484	Q8QZY1	Eukaryotic translation initiation factor 3 subunit L	Eif3l	Not Prenylated
	1.22804	-0.263675	P54276	DNA mismatch repair protein Msh6	Msh6	Not prenylated			0.345766	0.0777464	P60843;P10630	Eukaryotic initiation factor 4A-I;Eukaryotic initiation factor 4A-II;Eukaryotic initiation factor 4A-II, N-terminally processed	Eif4a1;Eif4a2	Not Prenylated
	0.391506	-0.159274	P56183	Ribosomal RNA processing protein 1 homolog A	Rrp1	Not prenylated		+	1.4641	0.608948	Q91VC3;E9PV04;A0A0N4SVP8	Eukaryotic initiation factor 4A-III;Eukaryotic initiation factor 4A-III, N-terminally processed	Eif4a3;Gm8994	Not Prenylated
	1.23296	0.618151	Q9CR84;P56384;P56383	ATP synthase F(0) complex subunit C1, mitochondrial;ATP synthase F(0) complex subunit C3, mitochondrial;ATP synthase F(0) complex subunit C2, mitochondrial	Atp5g1;Atp5g3;Atp5g2	Not prenylated			0.215718	0.181979	Q8BGD9	Eukaryotic translation initiation factor 4B	Eif4b	Not Prenylated
	0.372112	-0.16178	P56399	Ubiquitin carboxyl-terminal hydrolase 5	Usp5	Not prenylated			1.11238	0.218436	Q6NZJ6	Eukaryotic translation initiation factor 4 gamma 1	Eif4g1	Not Prenylated
	1.55805	-0.414419	P56546	C-terminal-binding protein 2	Ctbp2	Not prenylated		+	1.55688	0.228542	Q62448	Eukaryotic translation initiation factor 4 gamma 2	Eif4g2	Not Prenylated
	0.810059	0.267776	P57725	SAM domain-containing protein SAMSN-1	Samsn1	Not prenylated		+	2.03111	-0.497734	P63242;Q8BGY2	Eukaryotic translation initiation factor 5A-1;Eukaryotic translation initiation factor 5A-2	Eif5a;Eif5a2	Not Prenylated
	0.471049	0.0824632	P58252	Elongation factor 2	Eef2	Not prenylated		+	1.37664	-0.640599	Q05D44	Eukaryotic translation initiation factor 5B	Eif5b	Not Prenylated
	0.957764	0.24692	P59997	Lysine-specific demethylase 2A	Kdm2a	Not prenylated		+	1.68321	0.349898	P70372	ELAV-like protein 1	Elavl1	Not Prenylated
	0.130442	-0.0438738	P60122	RuvB-like 1	Ruvbl1	Not prenylated		+	1.34078	0.366845	P17182;P17183	Alpha-enolase	Eno1	Not Prenylated
	1.30662	-0.365807	P60335;Q61990;P57722;P57724	Poly(rC)-binding protein 1;Poly(rC)-binding protein 2;Poly(rC)-binding protein 3	Pcbp1;Pcbp2;Pcbp3	Not prenylated		+	1.6813	0.352512	Q8CGC7	Bifunctional glutamate/proline--tRNA ligase;Glutamate--tRNA ligase;Proline--tRNA ligase	Eprs	Not Prenylated
	1.09106	-0.364024	P63260;P60710;Q8BFZ3;V9GXQ2;E9Q3M9	Actin, cytoplasmic 2;Actin, cytoplasmic 2, N-terminally processed;Actin, cytoplasmic 1;Actin, cytoplasmic 1, N-terminally processed	Actg1;Actb	Not prenylated			0.628686	-0.401178	Q9EQH2	Endoplasmic reticulum aminopeptidase 1	Erap1	Not Prenylated
+	1.7401	-0.645152	P60843;P10630	Eukaryotic initiation factor 4A-I;Eukaryotic initiation factor 4A-II;Eukaryotic initiation factor 4A-II, N-terminally processed	Eif4a1;Eif4a2	Not prenylated		+	1.63542	0.439626	P84089	Enhancer of rudimentary homolog	Erh	Not Prenylated
+	1.67372	-0.725285	P60867	40S ribosomal protein S20	Rps20	Not prenylated			0.0334422	-0.015679	Q3UVK0	Endoplasmic reticulum metallopeptidase 1	Ermp1	Not Prenylated
	0.446237	0.232716	P61161	Actin-related protein 2	Actr2	Not prenylated		+	1.98181	1.02207	P57759	Endoplasmic reticulum resident protein 29	Erp29	Not Prenylated
	0.101471	-0.0564452	P84084;P84078;P61205;P61750;Q8BSL7	ADP-ribosylation factor 5;ADP-ribosylation factor 1;ADP-ribosylation factor 3;ADP-ribosylation factor 4;ADP-ribosylation factor 2	Arf5;Arf1;Arf3;Arf4;Arf2	Not prenylated			0.639621	-0.166454	Q9R0P3	S-formylglutathione hydrolase	Esd	Not Prenylated
	0.712594	-0.259992	P61222	ATP-binding cassette sub-family E member 1	Abce1	Not prenylated			0.129842	0.046855	Q8BWY3	Eukaryotic peptide chain release factor subunit 1	Etf1	Not Prenylated
	0.132406	0.0681625	P61358	60S ribosomal protein L27	Rpl27	Not prenylated		+	1.68483	0.247732	Q9DCW4	Electron transfer flavoprotein subunit beta	Etfb	Not Prenylated
+	2.33367	0.833128	P61514	60S ribosomal protein L37a	Rpl37a	Not prenylated			0.361569	-0.0809288	Q8VD58	Protein EVI2B	Evi2b	Not Prenylated
	0.557315	-0.263206	P61922	4-aminobutyrate aminotransferase, mitochondrial	Abat	Not prenylated		+	1.62143	-0.391267	Q8BTW3	Exosome complex component MTR3	Exosc6	Not Prenylated
+	3.45751	-0.7835	P61979	Heterogeneous nuclear ribonucleoprotein K	Hnrnpk	Not prenylated			0.172234	0.0353518	P26040	Ezrin	Ezr	Not Prenylated
	0.364731	0.0723365	P61982	14-3-3 protein gamma;14-3-3 protein gamma, N-terminally processed	Ywhag	Not prenylated			0.368271	-0.103365	Q8BH61	Coagulation factor XIII A chain	F13a1	Not Prenylated
+	3.43363	0.876901	P62082	40S ribosomal protein S7	Rps7	Not prenylated		+	2.05009	0.862947	Q9Z0R9	Fatty acid desaturase 2	Fads2	Not Prenylated
	1.26632	0.339195	P62137	Serine/threonine-protein phosphatase PP1-alpha catalytic subunit	Ppp1ca	Not prenylated		+	2.5657	1.26784	Q3UW53	Protein Niban	Fam129a	Not Prenylated
	0.553614	-0.10302	P62196	26S protease regulatory subunit 8	Psmc5	Not prenylated		+	1.93249	0.573544	Q91WE2	Protein FAM192A	Fam192a	Not Prenylated
+	3.12331	0.888739	P62242	40S ribosomal protein S8	Rps8	Not prenylated		+	2.31913	-1.45918	Q9D8T0	Protein FAM3A	Fam3a	Not Prenylated
	0.295909	-0.178952	P62245	40S ribosomal protein S15a	Rps15a	Not prenylated			0.145262	-0.0587854	Q921M7	Protein FAM49B	Fam49b	Not Prenylated
	1.55027	0.496972	P62259	14-3-3 protein epsilon	Ywhae	Not prenylated			0.931399	-0.198625	Q80XP8	Protein FAM76B	Fam76b	Not Prenylated
	0.513536	-0.104131	P62264	40S ribosomal protein S14	Rps14	Not prenylated			0.0134741	-0.00736969	Q9WUA2	Phenylalanine--tRNA ligase beta subunit	Farsb	Not Prenylated
+	1.71119	0.742167	P62267	40S ribosomal protein S23	Rps23	Not prenylated			3.8959	-0.116536	P19096	Fatty acid synthase;[Acyl-carrier-protein] S-acetyltransferase;[Acyl-carrier-protein] S-malonyltransferase;3-oxoacyl-[acyl-carrier-protein] synthase;3-oxoacyl-[acyl-carrier-protein] reductase;3-hydroxyacyl-[acyl-carrier-protein] dehydratase;Enoyl-[acyl-carrier-protein] reductase;Oleoyl-[acyl-carrier-protein] hydrolase	Fasn	Not Prenylated
	0.384931	0.211973	P62281	40S ribosomal protein S11	Rps11	Not prenylated			0.311564	-0.0839027	P35550	rRNA 2-O-methyltransferase fibrillarin	Fbl	Not Prenylated
+	3.60209	1.98575	P62301	40S ribosomal protein S13	Rps13	Not prenylated		+	3.46251	-0.660191	Q80WS3	rRNA/tRNA 2-O-methyltransferase fibrillarin-like protein 1	Fbll1	Not Prenylated
	0.502568	-0.170631	P62320	Small nuclear ribonucleoprotein Sm D3	Snrpd3	Not prenylated		+	3.41163	2.36875	P70695	Fructose-1,6-bisphosphatase isozyme 2	Fbp2	Not Prenylated
	0.490458	-0.179085	P62702;V9GWY0	40S ribosomal protein S4, X isoform	Rps4x	Not prenylated		+	2.42513	-0.603603	P20491	High affinity immunoglobulin epsilon receptor subunit gamma	Fcer1g	Not Prenylated
	1.52162	0.278629	P62717	60S ribosomal protein L18a	Rpl18a	Not prenylated		+	2.65734	1.44573	Q920E5	Farnesyl pyrophosphate synthase	Fdps	Not Prenylated
+	2.3345	-0.656821	P63268;P68134;P68033;P62737	Actin, gamma-enteric smooth muscle;Actin, alpha skeletal muscle;Actin, alpha cardiac muscle 1;Actin, aortic smooth muscle	Actg2;Acta1;Actc1;Acta2	Not prenylated		+	0.783489	-1.69735	P22315	Ferrochelatase, mitochondrial	Fech	Not Prenylated
+	3.2564	1.43165	P62751	60S ribosomal protein L23a	Rpl23a	Not prenylated		+	2.83681	-1.02269	P39749	Flap endonuclease 1	Fen1	Not Prenylated
	1.15682	-0.485022	P62754	40S ribosomal protein S6	Rps6	Not prenylated			0.584358	0.132723	Q8K1B8	Fermitin family homolog 3	Fermt3	Not Prenylated
	0.611672	0.175502	P62806	Histone H4	Hist1h4a	Not prenylated		+	1.59377	0.273386	P30416	Peptidyl-prolyl cis-trans isomerase FKBP4;Peptidyl-prolyl cis-trans isomerase FKBP4, N-terminally processed	Fkbp4	Not Prenylated
+	1.71209	0.781783	P62827;Q14AA6;Q61820	GTP-binding nuclear protein Ran	Ran;1700009N14Rik	Not prenylated			0.664893	-0.10496	Q9JJ28	Protein flightless-1 homolog	Flii	Not Prenylated
	1.98836	-0.32356	P62830	60S ribosomal protein L23	Rpl23	Not prenylated			0.610354	0.20555	Q8BTM8	Filamin-A	Flna	Not Prenylated
	0.135177	0.0495449	P62852	40S ribosomal protein S25	Rps25	Not prenylated		+	1.05791	0.388935	Q80X90	Filamin-B	Flnb	Not Prenylated
+	2.97181	0.81488	P62855	40S ribosomal protein S26	Rps26	Not prenylated		+	2.07304	-0.932603	P35917	Vascular endothelial growth factor receptor 3	Flt4	Not Prenylated
+	1.52299	-0.555004	P62858	40S ribosomal protein S28	Rps28	Not prenylated			0.912124	-0.188869	Q91WJ8	Far upstream element-binding protein 1	Fubp1	Not Prenylated
+	2.66483	1.5278	P62880;P62874	Guanine nucleotide-binding protein G(I)/G(S)/G(T) subunit beta-2;Guanine nucleotide-binding protein G(I)/G(S)/G(T) subunit beta-1	Gnb2;Gnb1	Not prenylated		+	4.34224	1.59318	P56959	RNA-binding protein FUS	Fus	Not Prenylated
	0.766759	0.34147	P62889	60S ribosomal protein L30	Rpl30	Not prenylated			0.700963	0.345204	P97855	Ras GTPase-activating protein-binding protein 1	G3bp1	Not Prenylated
	1.44405	0.480356	P62900	60S ribosomal protein L31	Rpl31	Not prenylated		+	2.37693	-0.24472	Q8BHN3	Neutral alpha-glucosidase AB	Ganab	Not Prenylated
	0.42976	-0.143581	P62908	40S ribosomal protein S3	Rps3	Not prenylated			0.387022	0.0829919	Q9CZD3	Glycine--tRNA ligase	Gars	Not Prenylated
+	1.81013	-1.04592	P62911;P17932	60S ribosomal protein L32;Putative 60S ribosomal protein L32	Rpl32;Rpl32-ps	Not prenylated		+	1.82621	0.302527	Q64737	Trifunctional purine biosynthetic protein adenosine-3;Phosphoribosylamine--glycine ligase;Phosphoribosylformylglycinamidine cyclo-ligase;Phosphoribosylglycinamide formyltransferase	Gart	Not Prenylated
+	2.77119	0.563708	P62918	60S ribosomal protein L8	Rpl8	Not prenylated		+	1.62034	0.544549	Q6DFZ1		Gbf1	Not Prenylated
	0.112507	0.0709676	P62960	Nuclease-sensitive element-binding protein 1	Ybx1	Not prenylated			0.294623	0.098437	E9PVA8		Gcn1l1	Not Prenylated
	2.10246	-0.296481	P62962;CON__P02584	Profilin-1	Pfn1	Not prenylated			0.143875	0.022728	Q9R111	Guanine deaminase	Gda	Not Prenylated
	0.22904	-0.0945407	P62996	Transformer-2 protein homolog beta	Tra2b	Not prenylated		+	2.28324	0.348802	Q61598	Rab GDP dissociation inhibitor beta	Gdi2	Not Prenylated
+	2.22517	0.565782	P63017;P17156;P16627;Q61696;P17879	Heat shock cognate 71 kDa protein	Hspa8	Not prenylated		+	1.80836	-0.895581	P32082	Growth hormone-releasing hormone receptor	Ghrhr	Not Prenylated
	0.146783	-0.0758518	P63038	60 kDa heat shock protein, mitochondrial	Hspd1	Not prenylated			1.05387	0.272408	Q8VC60	Beta-galactosidase-1-like protein	Glb1l	Not Prenylated
	0.988348	0.214473	P63087	Serine/threonine-protein phosphatase PP1-gamma catalytic subunit	Ppp1cc	Not prenylated			0.19187	0.0573139	Q9CPV4	Glyoxalase domain-containing protein 4	Glod4	Not Prenylated
	0.982767	0.224089	P63101;Q9CQV8	14-3-3 protein zeta/delta	Ywhaz	Not prenylated		+	1.87411	0.235552	D3Z7P3	Glutaminase kidney isoform, mitochondrial	Gls	Not Prenylated
	0.333009	0.0393749	P63154	Crooked neck-like protein 1	Crnkl1	Not prenylated			0.770991	0.0767984	P26443	Glutamate dehydrogenase 1, mitochondrial	Glud1	Not Prenylated
	1.51652	0.303422	P63158	High mobility group protein B1	Hmgb1	Not prenylated		+	1.49251	-0.512287	E9PX85		Gm10037	Not Prenylated
+	3.18647	-4.28867	Q8BGY2;P63242	Eukaryotic translation initiation factor 5A-2;Eukaryotic translation initiation factor 5A-1	Eif5a2;Eif5a	Not prenylated			0.811615	-0.097832	A0A1Y7VKY1;F6YVP7;P62270	40S ribosomal protein S18	Gm10260;Rps18	Not Prenylated
	0.720513	-0.230275	P63276	40S ribosomal protein S17	Rps17	Not prenylated		+	2.28299	1.83377	F6XK35		Gm21876	Not Prenylated
	2.00531	-0.0899668	P63323	40S ribosomal protein S12	Rps12	Not prenylated			1.32161	0.206743	S4R1W1;A0A1D5RLD8;P16858;V9GX06;V9GXA7;V9GXK0;Q64467	Glyceraldehyde-3-phosphate dehydrogenase	Gm3839;Gapdh	Not Prenylated
+	3.03405	1.27275	P63325	40S ribosomal protein S10	Rps10	Not prenylated		+	1.86577	0.421549	V9GWY9		Gm5585	Not Prenylated
	0.741018	0.811388	P63330	Serine/threonine-protein phosphatase 2A catalytic subunit alpha isoform	Ppp2ca	Not prenylated		+	2.18336	-1.38216	J3QNP9		Gm590	Not Prenylated
	1.0666	-0.284546	P67984	60S ribosomal protein L22	Rpl22	Not prenylated		+	1.13544	0.477072	A0A0A6YW33;A0A2I3BPG9;P83882	60S ribosomal protein L36a	Gm6525;Rpl36a	Not Prenylated
	1.69256	-0.250707	P68037	Ubiquitin-conjugating enzyme E2 L3	Ube2l3	Not prenylated			0.517555	0.402537	A0A0A6YW67;P62984;P62983;P0CG49;P0CG50	Ubiquitin-60S ribosomal protein L40;Ubiquitin;60S ribosomal protein L40;Ubiquitin-40S ribosomal protein S27a;Ubiquitin;40S ribosomal protein S27a;Polyubiquitin-B;Ubiquitin;Polyubiquitin-C;Ubiquitin;Ubiquitin-related 1;Ubiquitin-related 2	Gm8797;Uba52;Rps27a;Ubb;Ubc	Not Prenylated
	1.31555	0.259634	P68040	Guanine nucleotide-binding protein subunit beta-2-like 1;Guanine nucleotide-binding protein subunit beta-2-like 1, N-terminally processed	Gnb2l1	Not prenylated			0.407725	0.220856	A0A0A6YVU8;Q9JKV1	Proteasomal ubiquitin receptor ADRM1	Gm9774;Adrm1	Not Prenylated
+	2.79409	0.912264	P68254	14-3-3 protein theta	Ywhaq	Not prenylated			0.595473	-0.185372	Q9ERL7;Q9CQI3	Glia maturation factor gamma;Glia maturation factor beta	Gmfg;Gmfb	Not Prenylated
+	1.36469	-0.739965	P68368	Tubulin alpha-4A chain	Tuba4a	Not prenylated		+	3.53805	0.574048	Q3THK7	GMP synthase [glutamine-hydrolyzing]	Gmps	Not Prenylated
	0.435656	-0.0794135	P84228;P68433;P84244;P02301	Histone H3.2;Histone H3.1;Histone H3.3;Histone H3.3C	Hist1h3b;Hist1h3a;H3f3a;H3f3c	Not prenylated		+	1.52358	0.637025	P08752	Guanine nucleotide-binding protein G(i) subunit alpha-2	Gnai2	Not Prenylated
	0.248092	-0.0398818	P68510	14-3-3 protein eta	Ywhah	Not prenylated			0.303132	-0.0337172	P62874;Q61011;P62880;P29387	Guanine nucleotide-binding protein G(I)/G(S)/G(T) subunit beta-1;Guanine nucleotide-binding protein G(I)/G(S)/G(T) subunit beta-3;Guanine nucleotide-binding protein G(I)/G(S)/G(T) subunit beta-2	Gnb1;Gnb3;Gnb2	Not Prenylated
	0.790736	0.108874	P70168	Importin subunit beta-1	Kpnb1	Not prenylated			0.945736	0.182304	P68040	Guanine nucleotide-binding protein subunit beta-2-like 1;Guanine nucleotide-binding protein subunit beta-2-like 1, N-terminally processed	Gnb2l1	Not Prenylated
+	2.83424	-1.32543	P70318	Nucleolysin TIAR	Tial1	Not prenylated			0.145362	-0.0526295	Q8CI11	Guanine nucleotide-binding protein-like 3	Gnl3	Not Prenylated
	1.07297	-0.709283	P70388	DNA repair protein RAD50	Rad50	Not prenylated		+	2.60426	-0.526378	P05201	Aspartate aminotransferase, cytoplasmic	Got1	Not Prenylated
	0.581439	-0.374234	P70398	Probable ubiquitin carboxyl-terminal hydrolase FAF-X	Usp9x	Not prenylated			1.57786	-0.168887	P05202	Aspartate aminotransferase, mitochondrial	Got2	Not Prenylated
	0.324294	0.122172	P80313	T-complex protein 1 subunit eta	Cct7	Not prenylated		+	1.26792	-0.296321	Q3ULJ0	Glycerol-3-phosphate dehydrogenase 1-like protein	Gpd1l	Not Prenylated
	0.101979	-0.030043	P80314	T-complex protein 1 subunit beta	Cct2	Not prenylated		+	1.4349	-0.855088	Q64521	Glycerol-3-phosphate dehydrogenase, mitochondrial	Gpd2	Not Prenylated
+	2.12953	-0.625372	P80315	T-complex protein 1 subunit delta	Cct4	Not prenylated		+	1.11633	0.41569	Q56A08	G patch domain and KOW motifs-containing protein	Gpkow	Not Prenylated
+	2.60983	-0.600733	P80316	T-complex protein 1 subunit epsilon	Cct5	Not prenylated		+	1.62014	0.335072	Q60631	Growth factor receptor-bound protein 2	Grb2	Not Prenylated
	0.256606	0.19994	P80317	T-complex protein 1 subunit zeta	Cct6a	Not prenylated		+	2.53635	-1.13207	Q68EF4	Metabotropic glutamate receptor 4	Grm4	Not Prenylated
	0.273631	-0.164987	P80318	T-complex protein 1 subunit gamma	Cct3	Not prenylated		+	1.74845	0.430595	Q8R050	Eukaryotic peptide chain release factor GTP-binding subunit ERF3A	Gspt1	Not Prenylated
+	1.88218	1.01147	P84089	Enhancer of rudimentary homolog	Erh	Not prenylated			0.118358	-0.0333716	Q8R5I6;Q80W21;P15626;P10649	Glutathione S-transferase Mu 7;Glutathione S-transferase Mu 2;Glutathione S-transferase Mu 1	Gstm4;Gstm7;Gstm2;Gstm1	Not Prenylated
	0.857602	0.407529	P84091	AP-2 complex subunit mu	Ap2m1	Not prenylated		+	3.46571	0.64341	O09131;Q8K2Q2	Glutathione S-transferase omega-1;Glutathione S-transferase omega-2	Gsto1;Gsto2	Not Prenylated
+	2.53441	0.475553	P84099	60S ribosomal protein L19	Rpl19	Not prenylated			0.364407	0.178643	P46425;P19157	Glutathione S-transferase P 2;Glutathione S-transferase P 1	Gstp2;Gstp1	Not Prenylated
	0.376918	-0.187719	P97310	DNA replication licensing factor MCM2	Mcm2	Not prenylated		+	2.02414	0.604196	Q99NI3	General transcription factor II-I repeat domain-containing protein 2	Gtf2ird2	Not Prenylated
+	3.05915	-0.577882	P97311	DNA replication licensing factor MCM6	Mcm6	Not prenylated		+	2.00745	-0.27578	Q99ME9	Nucleolar GTP-binding protein 1	Gtpbp4	Not Prenylated
	0.0906846	-0.0191978	P97351	40S ribosomal protein S3a	Rps3a	Not prenylated			0.643385	0.158954	P12265	Beta-glucuronidase	Gusb	Not Prenylated
	0.450072	-0.185288	P97461	40S ribosomal protein S5;40S ribosomal protein S5, N-terminally processed	Rps5	Not prenylated		+	3.81982	1.45006	P10922	Histone H1.0;Histone H1.0, N-terminally processed	H1f0	Not Prenylated
	0.651307	0.274803	P97496	SWI/SNF complex subunit SMARCC1	Smarcc1	Not prenylated			0.377854	-0.347566	P27661	Histone H2AX	H2afx	Not Prenylated
+	2.01341	-0.512602	P97807	Fumarate hydratase, mitochondrial	Fh	Not prenylated		+	1.99431	-0.306653	Q9QZQ8;Q8CCK0	Core histone macro-H2A.1	H2afy	Not Prenylated
	0.473477	-0.0603428	P97821	Dipeptidyl peptidase 1;Dipeptidyl peptidase 1 exclusion domain chain;Dipeptidyl peptidase 1 heavy chain;Dipeptidyl peptidase 1 light chain	Ctsc	Not prenylated		+	1.55916	-0.46819	Q8K2C9	Very-long-chain (3R)-3-hydroxyacyl-CoA dehydratase 3	Hacd3	Not Prenylated
+	2.60832	-0.766329	P97822	Acidic leucine-rich nuclear phosphoprotein 32 family member E	Anp32e	Not prenylated			0.129646	-0.0786962	Q8BMS1	Trifunctional enzyme subunit alpha, mitochondrial;Long-chain enoyl-CoA hydratase;Long chain 3-hydroxyacyl-CoA dehydrogenase	Hadha	Not Prenylated
+	1.98735	-1.15189	P99024;Q9CWF2;Q7TMM9;P68372;Q9ERD7;Q9D6F9;Q922F4;CON__ENSEMBL:ENSBTAP00000025008;A2AQ07	Tubulin beta-5 chain;Tubulin beta-2B chain;Tubulin beta-2A chain;Tubulin beta-4B chain;Tubulin beta-3 chain	Tubb5;Tubb2b;Tubb2a;Tubb4b;Tubb3	Not prenylated		+	2.06396	0.942563	Q61035	Histidine--tRNA ligase, cytoplasmic	Hars	Not Prenylated
+	1.29464	-1.17519	Q00547	Hyaluronan mediated motility receptor	Hmmr	Not prenylated			0.980315	0.300946	O09106;P70288	Histone deacetylase 1;Histone deacetylase 2	Hdac1;Hdac2	Not Prenylated
+	1.71842	0.899028	Q00PI9	Heterogeneous nuclear ribonucleoprotein U-like protein 2	Hnrnpul2	Not prenylated		+	2.78223	0.945335	P51859	Hepatoma-derived growth factor	Hdgf	Not Prenylated
	0.609116	-0.220115	Q01320	DNA topoisomerase 2-alpha	Top2a	Not prenylated		+	3.57263	-0.816003	Q3UGR5	Haloacid dehalogenase-like hydrolase domain-containing protein 2	Hdhd2	Not Prenylated
+	2.72223	1.00882	Q01768	Nucleoside diphosphate kinase B	Nme2	Not prenylated			0.0763457	0.00960064	Q8VDJ3	Vigilin	Hdlbp	Not Prenylated
	1.12644	0.286719	Q01853	Transitional endoplasmic reticulum ATPase	Vcp	Not prenylated		+	3.16124	-0.944811	G3X9B1		Heatr1	Not Prenylated
	1.78041	0.28277	Q02053	Ubiquitin-like modifier-activating enzyme 1	Uba1	Not prenylated		+	3.40306	-2.4446	Q9JLR9	HIG1 domain family member 1A, mitochondrial	Higd1a	Not Prenylated
+	3.17598	-1.29096	Q03265	ATP synthase subunit alpha, mitochondrial	Atp5a1	Not prenylated		+	2.89923	-1.35906	P70349	Histidine triad nucleotide-binding protein 1	Hint1	Not Prenylated
	0.911757	0.515513	Q05920	Pyruvate carboxylase, mitochondrial	Pc	Not prenylated			0.472462	-0.285386	Q9QZR5	Homeodomain-interacting protein kinase 2	Hipk2	Not Prenylated
	1.07814	-0.648709	Q07417	Short-chain specific acyl-CoA dehydrogenase, mitochondrial	Acads	Not prenylated		+	2.24675	0.948728	Q8BLH7	HIRA-interacting protein 3	Hirip3	Not Prenylated
	0.744866	0.671477	Q08288	Cell growth-regulating nucleolar protein	Lyar	Not prenylated		+	1.14121	0.648671	P43275	Histone H1.1	Hist1h1a	Not Prenylated
+	2.71117	-0.874445	Q0VBL3		Rbm15	Not prenylated		+	1.38816	0.475477	P43276	Histone H1.5	Hist1h1b	Not Prenylated
	0.592447	-0.46986	Q11011	Puromycin-sensitive aminopeptidase	Npepps	Not prenylated		+	1.3076	1.00487	P43277	Histone H1.3	Hist1h1d	Not Prenylated
	0.740745	-0.188764	Q1HFZ0	tRNA (cytosine(34)-C(5))-methyltransferase	Nsun2	Not prenylated		+	1.24604	0.797737	P43274	Histone H1.4	Hist1h1e	Not Prenylated
+	2.68172	-0.750197	Q3TBD2	Minor histocompatibility protein HA-1	Hmha1	Not prenylated			0.501957	0.308898	C0HKE1;Q8CGP6;C0HKE4;C0HKE5;C0HKE6;C0HKE7;C0HKE8;C0HKE9;Q6GSS7;Q8CGP4;Q8BFU2;Q8CGP5;Q8CGP7;Q8R1M2;Q64523;C0HKE2;C0HKE3;Q3THW5;P0C0S6;Q64522	Histone H2A type 1-H;Histone H2A type 2-A;Histone H2A;Histone H2A type 3;Histone H2A type 1-F;Histone H2A type 1-K;Histone H2A.J;Histone H2A type 2-C;Histone H2A.V;Histone H2A.Z;Histone H2A type 2-B	Hist1h2ah;Hist2h2aa1;Hist1h2aa;Hist3h2a;Hist1h2af;Hist1h2ak;H2afj;Hist2h2ac;H2afv;H2afz;Hist2h2ab	Not Prenylated
	0.950964	0.655951	Q3TDQ1	Dolichyl-diphosphooligosaccharide--protein glycosyltransferase subunit STT3B	Stt3b	Not prenylated		+	1.11111	0.786841	Q6ZWY9;Q64525;Q64478;P10854	Histone H2B type 1-C/E/G;Histone H2B type 2-B;Histone H2B type 1-H;Histone H2B type 1-M	Hist1h2bc;Hist2h2bb;Hist1h2bh;Hist1h2bm	Not Prenylated
	0.760993	0.350729	Q3TFK5	G patch domain-containing protein 4	Gpatch4	Not prenylated		+	0.930989	0.842597	Q8CGP2;Q8CGP1;Q64475;P10853;Q9D2U9;Q8CGP0;P70696;Q64524	Histone H2B type 1-P;Histone H2B type 1-K;Histone H2B type 1-B;Histone H2B type 1-F/J/L;Histone H2B type 3-A;Histone H2B type 3-B;Histone H2B type 1-A	Hist1h2bp;Hist1h2bk;Hist1h2bb;Hist1h2bf;Hist3h2ba;Hist3h2bb;Hist1h2ba	Not Prenylated
	0.419302	-0.0726799	Q3THK7	GMP synthase [glutamine-hydrolyzing]	Gmps	Not prenylated		+	1.69238	0.282414	P84228;P68433;P84244;P02301	Histone H3.2;Histone H3.1;Histone H3.3;Histone H3.3C	Hist1h3b;Hist1h3a;H3f3a;H3f3c	Not Prenylated
+	2.52714	-0.755571	Q3THS6	S-adenosylmethionine synthase isoform type-2	Mat2a	Not prenylated			0.0693347	0.047019	P62806	Histone H4	Hist1h4a	Not Prenylated
+	1.75463	0.603343	Q3TIV5	Zinc finger CCCH domain-containing protein 15	Zc3h15	Not prenylated		+	1.49744	-0.383061	P17710	Hexokinase-1	Hk1	Not Prenylated
	0.00533422	0.00709561	Q3TKT4	Transcription activator BRG1	Smarca4	Not prenylated			1.27266	-0.0916522	O08528	Hexokinase-2	Hk2	Not Prenylated
+	2.49862	0.992092	Q3TLH4	Protein PRRC2C	Prrc2c	Not prenylated			1.30514	-0.181094	Q3TRM8	Hexokinase-3	Hk3	Not Prenylated
+	2.78563	-0.48484	Q3TRM8	Hexokinase-3	Hk3	Not prenylated		+	3.06906	-0.66094	Q9D8V0	Minor histocompatibility antigen H13	Hm13	Not Prenylated
	0.816208	0.376815	Q3TXS7	26S proteasome non-ATPase regulatory subunit 1	Psmd1	Not prenylated		+	1.98257	-0.914087	D3YXG0		Hmcn1	Not Prenylated
	1.29437	-0.713504	Q3TZ89	Protein transport protein Sec31B	Sec31b	Not prenylated		+	2.73634	1.15871	P63158	High mobility group protein B1	Hmgb1	Not Prenylated
	0.401332	-0.190981	Q3U0V1;Q3TIX6	Far upstream element-binding protein 2	Khsrp	Not prenylated		+	2.6797	1.41228	P30681	High mobility group protein B2	Hmgb2	Not Prenylated
	0.446896	-0.0666915	Q3U9G9	Lamin-B receptor	Lbr	Not prenylated		+	1.01028	-0.398053	Q8JZK9	Hydroxymethylglutaryl-CoA synthase, cytoplasmic	Hmgcs1	Not Prenylated
	1.17773	-0.874493	Q3UDN3		Hspa14	Not prenylated			0.259017	-0.264773	P09602;A0A087WR34	Non-histone chromosomal protein HMG-17	Hmgn2;Gm20379	Not Prenylated
+	2.60326	0.70451	Q3UKU4	Protein FAM83F	Fam83f	Not prenylated		+	2.18269	0.492184	Q3TBD2	Minor histocompatibility protein HA-1	Hmha1	Not Prenylated
+	3.11732	-0.859413	Q3ULJ0	Glycerol-3-phosphate dehydrogenase 1-like protein	Gpd1l	Not prenylated		+	2.3531	-1.21708	Q00547	Hyaluronan mediated motility receptor	Hmmr	Not Prenylated
+	1.20231	-1.13281	Q3UQV5	Kelch repeat and BTB domain-containing protein 8	Kbtbd8	Not prenylated		+	2.02311	-0.298417	Q9CX86	Heterogeneous nuclear ribonucleoprotein A0	Hnrnpa0	Not Prenylated
	1.51374	0.490897	Q3URQ0	Testis-expressed sequence 10 protein	Tex10	Not prenylated			0.673193	-0.170817	P49312	Heterogeneous nuclear ribonucleoprotein A1;Heterogeneous nuclear ribonucleoprotein A1, N-terminally processed	Hnrnpa1	Not Prenylated
	0.237241	-0.25922	Q3UV17	Keratin, type II cytoskeletal 2 oral	Krt76	Not prenylated		+	1.86819	-0.2829	O88569	Heterogeneous nuclear ribonucleoproteins A2/B1	Hnrnpa2b1	Not Prenylated
	1.09163	-0.221084	Q3UVK0	Endoplasmic reticulum metallopeptidase 1	Ermp1	Not prenylated			0.548029	0.0774508	Q8BG05;V9GX38	Heterogeneous nuclear ribonucleoprotein A3	Hnrnpa3	Not Prenylated
	0.569165	0.185788	Q3UYV9	Nuclear cap-binding protein subunit 1	Ncbp1	Not prenylated		+	4.31006	0.751449	Q99020	Heterogeneous nuclear ribonucleoprotein A/B	Hnrnpab	Not Prenylated
+	2.48176	1.35581	Q3UZ39	Leucine-rich repeat flightless-interacting protein 1	Lrrfip1	Not prenylated		+	1.81713	0.213319	Q9Z204	Heterogeneous nuclear ribonucleoproteins C1/C2	Hnrnpc	Not Prenylated
+	1.66508	-0.883919	Q3V3R1	Monofunctional C1-tetrahydrofolate synthase, mitochondrial	Mthfd1l	Not prenylated			0.317616	0.105542	Q60668	Heterogeneous nuclear ribonucleoprotein D0	Hnrnpd	Not Prenylated
	0.983215	0.489834	Q4G0F8	Ubinuclein-1	Ubn1	Not prenylated			1.02105	0.319138	Q9Z130;REV__E9Q4G9;E9Q4G9;REV__L7N2C4;L7N2C4;REV__K9J7E2;REV__E9PZY4;K9J7E2;E9PZY4;REV__E9PX25;E9PX25;Q9D3U4	Heterogeneous nuclear ribonucleoprotein D-like	Hnrnpdl;Gm6763;Gm4340;Gm4312;Gm4305;Gm4302;Rbm31y	Not Prenylated
	0.622712	0.17634	Q4VA53	Sister chromatid cohesion protein PDS5 homolog B	Pds5b	Not prenylated			0.0621916	0.0199798	Q9Z2X1	Heterogeneous nuclear ribonucleoprotein F;Heterogeneous nuclear ribonucleoprotein F, N-terminally processed	Hnrnpf	Not Prenylated
+	2.74041	-0.925157	Q501J6	Probable ATP-dependent RNA helicase DDX17	Ddx17	Not prenylated			0.224227	-0.0480045	O35737	Heterogeneous nuclear ribonucleoprotein H;Heterogeneous nuclear ribonucleoprotein H, N-terminally processed	Hnrnph1	Not Prenylated
+	1.59681	-0.572771	Q569Z5	Probable ATP-dependent RNA helicase DDX46	Ddx46	Not prenylated		+	1.66428	-0.512458	P70333	Heterogeneous nuclear ribonucleoprotein H2	Hnrnph2	Not Prenylated
	0.728093	-0.38647	Q569Z6	Thyroid hormone receptor-associated protein 3	Thrap3	Not prenylated		+	4.28183	0.415683	P61979	Heterogeneous nuclear ribonucleoprotein K	Hnrnpk	Not Prenylated
+	2.27967	0.639771	Q56A08	G patch domain and KOW motifs-containing protein	Gpkow	Not prenylated			1.31594	0.093407	Q8R081	Heterogeneous nuclear ribonucleoprotein L	Hnrnpl	Not Prenylated
+	1.44051	0.652162	Q5SSI6	U3 small nucleolar RNA-associated protein 18 homolog	Utp18	Not prenylated			0.48788	0.0863441	Q9D0E1	Heterogeneous nuclear ribonucleoprotein M	Hnrnpm	Not Prenylated
+	2.15861	-1.37194	Q5SUF2	Luc7-like protein 3	Luc7l3	Not prenylated		+	3.19655	0.843595	Q8VEK3	Heterogeneous nuclear ribonucleoprotein U	Hnrnpu	Not Prenylated
	1.42182	0.531495	Q5SUR0	Phosphoribosylformylglycinamidine synthase	Pfas	Not prenylated		+	4.32799	1.58293	Q00PI9	Heterogeneous nuclear ribonucleoprotein U-like protein 2	Hnrnpul2	Not Prenylated
	0.347572	0.100228	Q5SW19	Clustered mitochondria protein homolog	Cluh	Not prenylated			0.186225	-0.0566975	Q3TEA8	Heterochromatin protein 1-binding protein 3	Hp1bp3	Not Prenylated
	0.158084	-0.144377	Q5SWU9;E9Q4Z2	Acetyl-CoA carboxylase 1;Biotin carboxylase	Acaca	Not prenylated		+	3.76703	-0.709673	O70503	Very-long-chain 3-oxoacyl-CoA reductase	Hsd17b12	Not Prenylated
	0.872777	-0.293566	Q5XG71	Small subunit processome component 20 homolog	Utp20	Not prenylated		+	1.90264	0.420726	P07901	Heat shock protein HSP 90-alpha	Hsp90aa1	Not Prenylated
	1.94507	0.341968	Q60605;Q8CI43	Myosin light polypeptide 6;Myosin light chain 6B	Myl6;Myl6b	Not prenylated		+	1.77142	0.442814	P11499;REV__Q8BL66	Heat shock protein HSP 90-beta	Hsp90ab1	Not Prenylated
+	2.96321	0.491652	Q60668;Q9D3U4	Heterogeneous nuclear ribonucleoprotein D0	Hnrnpd	Not prenylated		+	1.39254	0.26631	P08113	Endoplasmin	Hsp90b1	Not Prenylated
+	2.41771	-0.623982	Q60749;Q9WU01	KH domain-containing, RNA-binding, signal transduction-associated protein 1;KH domain-containing, RNA-binding, signal transduction-associated protein 2	Khdrbs1;Khdrbs2	Not prenylated		+	1.8631	0.408042	Q99M31	Heat shock 70 kDa protein 14	Hspa14	Not Prenylated
	0.393949	0.53801	Q60864	Stress-induced-phosphoprotein 1	Stip1	Not prenylated			0.0433107	0.00594171	Q61316;P48722	Heat shock 70 kDa protein 4	Hspa4	Not Prenylated
	0.747272	-0.185652	Q60875	Rho guanine nucleotide exchange factor 2	Arhgef2	Not prenylated			0.153529	-0.0601212	P20029	78 kDa glucose-regulated protein	Hspa5	Not Prenylated
	1.08798	-0.285874	Q60930	Voltage-dependent anion-selective channel protein 2	Vdac2	Not prenylated		+	2.08276	0.628632	P63017;P17156;Q61696;P16627;P17879	Heat shock cognate 71 kDa protein	Hspa8	Not Prenylated
	0.198632	0.0710287	Q60932	Voltage-dependent anion-selective channel protein 1	Vdac1	Not prenylated			0.474736	0.12128	P38647	Stress-70 protein, mitochondrial	Hspa9	Not Prenylated
	1.34991	0.583061	Q60973	Histone-binding protein RBBP7	Rbbp7	Not prenylated		+	2.51444	0.455122	P63038	60 kDa heat shock protein, mitochondrial	Hspd1	Not Prenylated
	1.38324	-0.282535	Q61081	Hsp90 co-chaperone Cdc37;Hsp90 co-chaperone Cdc37, N-terminally processed	Cdc37	Not prenylated			0.09283	0.0194496	Q61699	Heat shock protein 105 kDa	Hsph1	Not Prenylated
	0.902209	-0.559612	Q61136	Serine/threonine-protein kinase PRP4 homolog	Prpf4b	Not prenylated		+	1.15657	-0.389244	Q7TMY8	E3 ubiquitin-protein ligase HUWE1	Huwe1	Not Prenylated
	0.204474	0.0504751	Q61233;Q99K51	Plastin-2	Lcp1	Not prenylated			0.70068	-0.268038	Q9JKR6	Hypoxia up-regulated protein 1	Hyou1	Not Prenylated
	1.00319	0.620053	Q61263	Sterol O-acyltransferase 1	Soat1	Not prenylated			0.364807	0.105109	P03975	IgE-binding protein	Iap	Not Prenylated
	1.3273	0.291717	Q61316	Heat shock 70 kDa protein 4	Hspa4	Not prenylated			0.449552	-0.0571483	Q9JHR7	Insulin-degrading enzyme	Ide	Not Prenylated
	0.0943532	-0.0845401	Q61334	B-cell receptor-associated protein 29	Bcap29	Not prenylated		+	3.11008	0.849092	O88844	Isocitrate dehydrogenase [NADP] cytoplasmic	Idh1	Not Prenylated
	0.257737	0.0708916	Q61335	B-cell receptor-associated protein 31	Bcap31	Not prenylated			0.07736	0.0121851	P54071	Isocitrate dehydrogenase [NADP], mitochondrial	Idh2	Not Prenylated
	0.460302	0.236669	Q61584	Fragile X mental retardation syndrome-related protein 1	Fxr1	Not prenylated		+	3.25288	-2.45802	P70404	Isocitrate dehydrogenase [NAD] subunit gamma 1, mitochondrial	Idh3g	Not Prenylated
	0.870403	0.460512	Q61598;P50396	Rab GDP dissociation inhibitor beta;Rab GDP dissociation inhibitor alpha	Gdi2;Gdi1	Not prenylated			1.73469	-0.193858	Q9CPN8	Insulin-like growth factor 2 mRNA-binding protein 3	Igf2bp3	Not Prenylated
	0.0657221	-0.0491486	Q61599	Rho GDP-dissociation inhibitor 2	Arhgdib	Not prenylated		+	1.50192	-0.346747	Q7TT37	Elongator complex protein 1	Ikbkap	Not Prenylated
	0.680664	-0.244764	Q8BZY3;Q61655	ATP-dependent RNA helicase DDX19A	Ddx19b;Ddx19a	Not prenylated			1.377	-0.213866	Q03267	DNA-binding protein Ikaros	Ikzf1	Not Prenylated
	0.0231299	0.00756734	Q61656	Probable ATP-dependent RNA helicase DDX5	Ddx5	Not prenylated			1.07642	-0.176287	P24547	Inosine-5-monophosphate dehydrogenase 2	Impdh2	Not Prenylated
	2.43082	-0.227976	Q61699	Heat shock protein 105 kDa	Hsph1	Not prenylated			0.0218208	0.0128892	Q9ES52	Phosphatidylinositol 3,4,5-trisphosphate 5-phosphatase 1	Inpp5d	Not Prenylated
+	1.84721	-0.524216	Q61753	D-3-phosphoglycerate dehydrogenase	Phgdh	Not prenylated			0.585293	0.337863	Q6P4S8	Integrator complex subunit 1	Ints1	Not Prenylated
	1.54927	0.490931	Q61792	LIM and SH3 domain protein 1	Lasp1	Not prenylated			0.18114	-0.031498	Q9EPL8	Importin-7	Ipo7	Not Prenylated
+	2.68997	-0.471676	Q61881	DNA replication licensing factor MCM7	Mcm7	Not prenylated		+	2.48029	3.86858	Q9JKF1	Ras GTPase-activating-like protein IQGAP1	Iqgap1	Not Prenylated
	0.866546	-0.129895	Q61937	Nucleophosmin	Npm1	Not prenylated			0.47876	0.258707	Q3U1G5	Interferon-stimulated 20 kDa exonuclease-like 2	Isg20l2	Not Prenylated
	0.190929	-0.105443	Q61941	NAD(P) transhydrogenase, mitochondrial	Nnt	Not prenylated		+	2.4361	-1.13555	P11881	Inositol 1,4,5-trisphosphate receptor type 1	Itpr1	Not Prenylated
+	2.76894	-0.634013	Q62167;Q62095;P16381	ATP-dependent RNA helicase DDX3X;ATP-dependent RNA helicase DDX3Y;Putative ATP-dependent RNA helicase Pl10	Ddx3x;Ddx3y;D1Pas1	Not prenylated		+	1.93238	0.272103	Q99MN1	Lysine--tRNA ligase	Kars	Not Prenylated
	0.658231	0.261017	Q62261	Spectrin beta chain, non-erythrocytic 1	Sptbn1	Not prenylated		+	1.0313	-0.529691	Q60749;Q9WU01	KH domain-containing, RNA-binding, signal transduction-associated protein 1;KH domain-containing, RNA-binding, signal transduction-associated protein 2	Khdrbs1;Khdrbs2	Not Prenylated
	1.28144	-0.382279	Q62318	Transcription intermediary factor 1-beta	Trim28	Not prenylated		+	2.54819	0.325685	Q3U0V1	Far upstream element-binding protein 2	Khsrp	Not Prenylated
	0.760387	0.310735	Q62376	U1 small nuclear ribonucleoprotein 70 kDa	Snrnp70	Not prenylated		+	3.09047	0.707123	Q80WE4	Kinesin-like protein KIF20B	Kif20b	Not Prenylated
+	1.37801	-1.1694	Q62383	Transcription elongation factor SPT6	Supt6h	Not prenylated		+	1.47395	-0.574289	O35344	Importin subunit alpha-4	Kpna3	Not Prenylated
	1.0224	-0.866461	Q62388	Serine-protein kinase ATM	Atm	Not prenylated		+	3.46022	0.576231	P70168	Importin subunit beta-1	Kpnb1	Not Prenylated
+	2.66089	-0.30696	Q62448	Eukaryotic translation initiation factor 4 gamma 2	Eif4g2	Not prenylated		+	1.60716	-0.839138	Q61781	Keratin, type I cytoskeletal 14	Krt14	Not Prenylated
	1.35903	0.63653	Q640Q5	PAB-dependent poly(A)-specific ribonuclease subunit PAN3	Pan3	Not prenylated		+	1.03597	-0.644301	Q6IFX3	Keratin, type I cytoskeletal 40	Krt40	Not Prenylated
	0.387511	-0.169731	Q64261	Cyclin-dependent kinase 6	Cdk6	Not prenylated			0.265561	0.222248	Q3UV17;CON__Q8N1N4-2;CON__Q7RTT2	Keratin, type II cytoskeletal 2 oral	Krt76	Not Prenylated
+	6.11845	2.31441	Q64364	Tumor suppressor ARF	Cdkn2a	Not prenylated		+	0.930202	-0.904419	Q587J6	LINE-1 type transposase domain-containing protein 1	L1td1	Not Prenylated
+	1.49154	0.541338	Q64514	Tripeptidyl-peptidase 2	Tpp2	Not prenylated		+	1.96318	-0.706422	Q61001	Laminin subunit alpha-5	Lama5	Not Prenylated
	0.317157	-0.112292	Q64521	Glycerol-3-phosphate dehydrogenase, mitochondrial	Gpd2	Not prenylated			0.45295	-0.1624	Q9CPY7	Cytosol aminopeptidase	Lap3	Not Prenylated
	0.46171	-0.40883	Q64674	Spermidine synthase	Srm	Not prenylated		+	2.17544	-0.618337	Q8BMJ2	Leucine--tRNA ligase, cytoplasmic	Lars	Not Prenylated
+	1.95671	-0.764211	Q64727	Vinculin	Vcl	Not prenylated		+	1.4753	-0.276546	Q61792	LIM and SH3 domain protein 1	Lasp1	Not Prenylated
	0.131015	-0.12095	Q64737	Trifunctional purine biosynthetic protein adenosine-3;Phosphoribosylamine--glycine ligase;Phosphoribosylformylglycinamidine cyclo-ligase;Phosphoribosylglycinamide formyltransferase	Gart	Not prenylated			0.778423	0.205359	Q3U9G9	Lamin-B receptor	Lbr	Not Prenylated
	0.325246	-0.0481056	Q7TNB8;Q689Z5	Protein strawberry notch homolog 2;Protein strawberry notch homolog 1	Sbno2;Sbno1	Not prenylated		+	2.14826	0.342972	Q61233	Plastin-2	Lcp1	Not Prenylated
	1.3204	-0.314289	Q68FD5	Clathrin heavy chain 1	Cltc	Not prenylated		+	1.8078	0.195551	P06151;P00342	L-lactate dehydrogenase A chain	Ldha	Not Prenylated
+	1.49906	-0.862844	Q68FL6	Methionine--tRNA ligase, cytoplasmic	Mars	Not prenylated		+	1.6838	-0.224712	Q9Z2I0	LETM1 and EF-hand domain-containing protein 1, mitochondrial	Letm1	Not Prenylated
	0.704779	0.572411	Q6A026	Sister chromatid cohesion protein PDS5 homolog A	Pds5a	Not prenylated			0.0401508	-0.0116142	P16045	Galectin-1	Lgals1	Not Prenylated
	0.0839089	-0.0971124	Q6A4J8	Ubiquitin carboxyl-terminal hydrolase 7	Usp7	Not prenylated		+	2.68377	-1.06143	O08573	Galectin-9	Lgals9	Not Prenylated
	0.971483	0.423345	Q6DFW4	Nucleolar protein 58	Nop58	Not prenylated			0.505014	0.132086	Q8BGB5	LIM domain-containing protein 2	Limd2	Not Prenylated
	0.910588	0.448224	Q6DFZ1		Gbf1	Not prenylated		+	1.36913	-1.89179	Q9D0F3	Protein ERGIC-53	Lman1	Not Prenylated
	0.124928	-0.125053	Q6EDY6	Leucine-rich repeat-containing protein 16A	Lrrc16a	Not prenylated			0.690111	-0.409478	Q8C3X8	Lipase maturation factor 2	Lmf2	Not Prenylated
	0.593369	-0.419416	Q6GYP7	Ral GTPase-activating protein subunit alpha-1	Ralgapa1	Not prenylated		+	1.06149	0.443965	E9PYF4;Q8BTF8	RNA-binding Raly-like protein	Lmo7;Ralyl	Not Prenylated
	0.61916	-0.432125	Q6KCD5	Nipped-B-like protein	Nipbl	Not prenylated		+	1.41194	-0.411783	Q6PB66	Leucine-rich PPR motif-containing protein, mitochondrial	Lrpprc	Not Prenylated
	0.936986	0.26781	Q6NS46	Protein RRP5 homolog	Pdcd11	Not prenylated		+	1.75167	-1.08928	Q8K1C9	Leucine-rich repeat-containing protein 41	Lrrc41	Not Prenylated
	0.33456	0.0737568	Q6NZJ6	Eukaryotic translation initiation factor 4 gamma 1	Eif4g1	Not prenylated		+	2.11116	1.44778	Q922Q8	Leucine-rich repeat-containing protein 59	Lrrc59	Not Prenylated
+	1.86918	1.47175	Q6NZQ2		Ddx31	Not prenylated		+	2.53651	1.91171	Q3UZ39	Leucine-rich repeat flightless-interacting protein 1	Lrrfip1	Not Prenylated
+	2.32568	1.24658	Q6P1B1	Xaa-Pro aminopeptidase 1	Xpnpep1	Not prenylated			0.503261	-0.256772	Q5S006	Leucine-rich repeat serine/threonine-protein kinase 2	Lrrk2	Not Prenylated
	0.464601	0.125132	Q6P3Y5	Zinc finger protein 280C	Znf280c	Not prenylated		+	1.53779	0.51903	Q9D0R8	Protein LSM12 homolog	Lsm12	Not Prenylated
	0.353976	0.1148	Q6P4T2	U5 small nuclear ribonucleoprotein 200 kDa helicase	Snrnp200	Not prenylated			0.258272	-0.262368	P24527	Leukotriene A-4 hydrolase	Lta4h	Not Prenylated
	0.322437	0.137664	Q6P542	ATP-binding cassette sub-family F member 1	Abcf1	Not prenylated		+	2.65928	-0.684345	Q7TNC4;Q9CYI4	Putative RNA-binding protein Luc7-like 2;Putative RNA-binding protein Luc7-like 1	Luc7l2;Luc7l	Not Prenylated
	0.441333	0.126677	Q6P5B0	RRP12-like protein	Rrp12	Not prenylated		+	2.11673	-0.916775	Q5SUF2	Luc7-like protein 3	Luc7l3	Not Prenylated
	1.22893	0.523013	Q6P5E4	UDP-glucose:glycoprotein glucosyltransferase 1	Uggt1	Not prenylated			0.33036	0.100354	Q08288	Cell growth-regulating nucleolar protein	Lyar	Not Prenylated
	0.0814763	0.0537544	Q6P5F9	Exportin-1	Xpo1	Not prenylated		+	1.63274	0.465332	P97823	Acyl-protein thioesterase 1	Lypla1	Not Prenylated
	0.9357	-0.132981	Q6P9R1	ATP-dependent RNA helicase DDX51	Ddx51	Not prenylated		+	2.31745	-1.21031	Q9QXZ0	Microtubule-actin cross-linking factor 1	Macf1	Not Prenylated
+	2.62621	1.0181	Q6PAC3	DDB1- and CUL4-associated factor 13	Dcaf13	Not prenylated			0.642338	0.275984	O09159	Lysosomal alpha-mannosidase	Man2b1	Not Prenylated
+	3.97086	-0.74355	Q6PB66	Leucine-rich PPR motif-containing protein, mitochondrial	Lrpprc	Not prenylated		+	0.855685	-1.42899	Q8K2I4	Beta-mannosidase	Manba	Not Prenylated
	0.0354738	0.0398015	Q6PCX7	Repulsive guidance molecule A	Rgma	Not prenylated		+	1.94219	-1.10233	P14873	Microtubule-associated protein 1B;MAP1B heavy chain;MAP1 light chain LC1	Map1b	Not Prenylated
	0.0132947	-0.00723781	Q6PDQ2;B1AR17;A2A8L1	Chromodomain-helicase-DNA-binding protein 4;Chromodomain-helicase-DNA-binding protein 5	Chd4;Chd3;Chd5	Not prenylated			0.114615	0.0789865	O09110	Dual specificity mitogen-activated protein kinase kinase 3	Map2k3	Not Prenylated
	1.9111	0.203063	Q6PE01	U5 small nuclear ribonucleoprotein 40 kDa protein	Snrnp40	Not prenylated			1.83956	0.153915	Q68FL6	Methionine--tRNA ligase, cytoplasmic	Mars	Not Prenylated
	0.504002	-0.240163	Q6PGB6	N-alpha-acetyltransferase 50	Naa50	Not prenylated		+	1.32691	-0.253599	Q3THS6	S-adenosylmethionine synthase isoform type-2	Mat2a	Not Prenylated
	1.35444	0.28723	Q6PGH1	Protein BUD31 homolog	Bud31	Not prenylated			1.23998	-0.247154	Q8K310	Matrin-3	Matr3	Not Prenylated
	1.80371	0.291478	Q6PIC6;Q6PIE5;Q8VDN2;Q64436	Sodium/potassium-transporting ATPase subunit alpha-3;Sodium/potassium-transporting ATPase subunit alpha-2;Sodium/potassium-transporting ATPase subunit alpha-1;Potassium-transporting ATPase alpha chain 1	Atp1a3;Atp1a2;Atp1a1;Atp4a	Not prenylated		+	3.37298	-0.9175	Q99MR8	Methylcrotonoyl-CoA carboxylase subunit alpha, mitochondrial	Mccc1	Not Prenylated
+	2.39505	-0.850754	Q6Q477	Calcium-transporting ATPase	Atp2b4	Not prenylated			0.543406	0.0435356	P97310	DNA replication licensing factor MCM2	Mcm2	Not Prenylated
	1.08986	-0.941464	Q6ZPZ3	Zinc finger CCCH domain-containing protein 4	Zc3h4	Not prenylated			0.767505	0.139293	P25206	DNA replication licensing factor MCM3	Mcm3	Not Prenylated
	0.981979	0.384825	Q6ZQ38	Cullin-associated NEDD8-dissociated protein 1	Cand1	Not prenylated		+	1.56346	-0.222608	P49717	DNA replication licensing factor MCM4	Mcm4	Not Prenylated
	0.250045	-0.230881	Q6ZQH8	Nucleoporin NUP188 homolog	Nup188	Not prenylated			0.174384	-0.0304054	P49718	DNA replication licensing factor MCM5	Mcm5	Not Prenylated
+	1.7505	-1.55532	Q6ZQL4	WD repeat-containing protein 43	Wdr43	Not prenylated		+	1.32311	-0.619014	P97311	DNA replication licensing factor MCM6	Mcm6	Not Prenylated
	1.37943	-0.401578	Q6ZWN5	40S ribosomal protein S9	Rps9	Not prenylated			1.05563	-0.16089	Q61881	DNA replication licensing factor MCM7	Mcm7	Not Prenylated
	3.73284	-0.197204	Q6ZWY3;Q6ZWU9	40S ribosomal protein S27-like;40S ribosomal protein S27	Rps27l;Rps27	Not prenylated		+	1.51345	-0.352606	P14152	Malate dehydrogenase, cytoplasmic	Mdh1	Not Prenylated
	1.02351	0.101654	Q6ZWV3;P86048	60S ribosomal protein L10;60S ribosomal protein L10-like	Rpl10;Rpl10l	Not prenylated		+	3.72074	0.838889	P08249	Malate dehydrogenase, mitochondrial	Mdh2	Not Prenylated
+	2.39617	-0.984197	Q6ZWV7	60S ribosomal protein L35	Rpl35	Not prenylated		+	1.40028	-0.549745	Q8VCD5	Mediator of RNA polymerase II transcription subunit 17	Med17	Not Prenylated
	0.503028	0.137087	Q71LX4	Talin-2	Tln2	Not prenylated		+	1.29081	-0.370238	Q8K3A9	7SK snRNA methylphosphate capping enzyme	Mepce	Not Prenylated
	0.531074	0.296919	Q76MZ3	Serine/threonine-protein phosphatase 2A 65 kDa regulatory subunit A alpha isoform	Ppp2r1a	Not prenylated			0.0637484	-0.0521638	A2AWL7	MAX gene-associated protein	Mga	Not Prenylated
	0.426225	-0.593518	Q78JW9	Ubiquitin domain-containing protein UBFD1	Ubfd1	Not prenylated		+	1.00865	-1.16944	Q8CD10	Calcium uptake protein 2, mitochondrial	Micu2	Not Prenylated
	1.49684	-0.439856	Q78PY7	Staphylococcal nuclease domain-containing protein 1	Snd1	Not prenylated		+	2.47091	0.597534	Q9CQ86	Migration and invasion enhancer 1	Mien1	Not Prenylated
	0.727238	-0.219948	Q7TMK9;Q8VHM5	Heterogeneous nuclear ribonucleoprotein Q	Syncrip	Not prenylated			1.98442	0.182682	E9PVX6		Mki67	Not Prenylated
	0.432948	-0.110873	Q7TMY8	E3 ubiquitin-protein ligase HUWE1	Huwe1	Not prenylated		+	1.47789	-0.528233	Q6ZQI3	Malectin	Mlec	Not Prenylated
+	1.67802	-0.537566	Q7TNC4	Putative RNA-binding protein Luc7-like 2	Luc7l2	Not prenylated		+	1.64078	-0.414072	Q80UM7	Mannosyl-oligosaccharide glucosidase	Mogs	Not Prenylated
	0.480679	-0.294346	Q7TPV4	Myb-binding protein 1A	Mybbp1a	Not prenylated		+	1.91018	0.586991	Q810V0	U3 small nucleolar ribonucleoprotein protein MPP10	Mphosph10	Not Prenylated
	0.200431	-0.0690925	Q7TQH0	Ataxin-2-like protein	Atxn2l	Not prenylated		+	4.52341	-1.65117	P11247;P49290	Myeloperoxidase;Myeloperoxidase light chain;Myeloperoxidase heavy chain	Mpo	Not Prenylated
+	2.1804	-1.82684	Q7TS40	Olfactory receptor	Olfr198	Not prenylated		+	2.1549	-0.683602	Q99N87	28S ribosomal protein S5, mitochondrial	Mrps5	Not Prenylated
	0.549545	-0.446242	Q7TSG2	RNA polymerase II subunit A C-terminal domain phosphatase	Ctdp1	Not prenylated			0.761149	0.17066	P54276	DNA mismatch repair protein Msh6	Msh6	Not Prenylated
	0.202507	0.0990384	Q7TSH6		Scaf4	Not prenylated		+	1.56055	-0.371073	Q9CRA4	Methylsterol monooxygenase 1	Msmo1	Not Prenylated
+	1.7413	-1.54628	Q80T69	Round spermatid basic protein 1	Rsbn1	Not prenylated		+	2.45327	0.257591	P26041;P26043	Moesin	Msn	Not Prenylated
+	3.47084	-1.23321	Q80U19	Disheveled-associated activator of morphogenesis 2	Daam2	Not prenylated			0.717563	0.221376	Q9R190	Metastasis-associated protein MTA2	Mta2	Not Prenylated
	0.722676	0.718596	Q80W54	CAAX prenyl protease 1 homolog	Zmpste24	Not prenylated			0.242773	0.13763	Q924K8	Metastasis-associated protein MTA3	Mta3	Not Prenylated
	0.804269	0.219663	Q80WJ7	Protein LYRIC	Mtdh	Not prenylated			1.2763	-0.243196	Q791T5	Mitochondrial carrier homolog 1	Mtch1	Not Prenylated
	0.401224	-0.212439	Q80X50	Ubiquitin-associated protein 2-like	Ubap2l	Not prenylated			0.834673	-0.448332	Q80WJ7	Protein LYRIC	Mtdh	Not Prenylated
	0.10315	-0.0726274	Q80X85	28S ribosomal protein S7, mitochondrial	Mrps7	Not prenylated		+	1.89903	-0.510329	Q922D8	C-1-tetrahydrofolate synthase, cytoplasmic;Methylenetetrahydrofolate dehydrogenase;Methenyltetrahydrofolate cyclohydrolase;Formyltetrahydrofolate synthetase;C-1-tetrahydrofolate synthase, cytoplasmic, N-terminally processed	Mthfd1	Not Prenylated
	0.202251	-0.0587461	Q80X90;Q8VHX6	Filamin-B	Flnb	Not prenylated			1.37879	-0.181169	Q3V3R1	Monofunctional C1-tetrahydrofolate synthase, mitochondrial	Mthfd1l	Not Prenylated
	0.39878	0.162585	Q80XI4	Phosphatidylinositol 5-phosphate 4-kinase type-2 beta	Pip4k2b	Not prenylated		+	2.34598	-0.48545	Q7TPV4	Myb-binding protein 1A	Mybbp1a	Not Prenylated
	0.936011	0.275152	Q80Y81	Zinc phosphodiesterase ELAC protein 2	Elac2	Not prenylated		+	2.23242	0.207637	Q6URW6	Myosin-14	Myh14	Not Prenylated
	0.890609	-0.726429	Q80Y84	Lysine-specific demethylase 5B	Kdm5b	Not prenylated			1.1622	0.230685	Q8VDD5;O08638;Q61879	Myosin-9	Myh9	Not Prenylated
+	3.17961	0.794191	Q80YR4	Zinc finger protein 598	Znf598	Not prenylated		+	2.55721	0.97722	Q60605;Q8CI43	Myosin light polypeptide 6;Myosin light chain 6B	Myl6;Myl6b	Not Prenylated
	1.3587	0.620365	Q8BFY9	Transportin-1	Tnpo1	Not prenylated		+	1.25042	-0.54172	P97479	Unconventional myosin-VIIa	Myo7a	Not Prenylated
	1.62884	-0.343131	Q8BG05	Heterogeneous nuclear ribonucleoprotein A3	Hnrnpa3	Not prenylated			0.257305	-0.157566	Q80UM3	N-alpha-acetyltransferase 15, NatA auxiliary subunit	Naa15	Not Prenylated
	0.236443	-0.0681003	Q8BG32	26S proteasome non-ATPase regulatory subunit 11	Psmd11	Not prenylated		+	2.6218	-1.87512	Q9CZR2	N-acetylated-alpha-linked acidic dipeptidase 2	Naalad2	Not Prenylated
+	1.8265	1.29649	Q8BGD9	Eukaryotic translation initiation factor 4B	Eif4b	Not prenylated		+	1.55924	0.242027	Q8BP47	Asparagine--tRNA ligase, cytoplasmic	Nars	Not Prenylated
+	2.54251	-0.448126	Q8BGQ7	Alanine--tRNA ligase, cytoplasmic	Aars	Not prenylated		+	2.90557	0.923214	Q99MD9	Nuclear autoantigenic sperm protein	Nasp	Not Prenylated
+	3.19473	-1.03708	Q8BH04	Phosphoenolpyruvate carboxykinase [GTP], mitochondrial	Pck2	Not prenylated			0.302177	-0.0938644	Q8K2Z4	Condensin complex subunit 1	Ncapd2	Not Prenylated
+	2.77421	-0.978898	Q8BH15	CCR4-NOT transcription complex subunit 10	Cnot10	Not prenylated			1.23243	-0.235485	E9PWG6		Ncapg	Not Prenylated
	0.605011	-0.137279	Q8BH43	Wiskott-Aldrich syndrome protein family member 2	Wasf2	Not prenylated		+	1.42926	-0.251612	Q6DFV1	Condensin-2 complex subunit G2	Ncapg2	Not Prenylated
+	1.68564	0.927793	Q8BH74	Nuclear pore complex protein Nup107	Nup107	Not prenylated		+	0.986118	-0.366596	Q3UYV9	Nuclear cap-binding protein subunit 1	Ncbp1	Not Prenylated
+	2.98836	0.875066	Q8BHN3	Neutral alpha-glucosidase AB	Ganab	Not prenylated			0.0779074	-0.0118383	O70145	Neutrophil cytosol factor 2	Ncf2	Not Prenylated
	0.163966	0.171786	Q8BIV7	Proton-associated sugar transporter A	Slc45a1	Not prenylated		+	1.584	-0.980851	E9QAE1		Nckap5	Not Prenylated
+	2.04976	0.9552	Q8BJW6	Eukaryotic translation initiation factor 2A;Eukaryotic translation initiation factor 2A, N-terminally processed	Eif2a	Not prenylated		+	2.51827	0.447694	P09405	Nucleolin	Ncl	Not Prenylated
	0.0176221	0.00769417	Q8BK64	Activator of 90 kDa heat shock protein ATPase homolog 1	Ahsa1	Not prenylated		+	3.32677	-2.25153	Q8VCM8	Nicalin	Ncln	Not Prenylated
	0.961652	-0.359412	Q8BK67	Protein RCC2	Rcc2	Not prenylated		+	2.20436	-0.826734	Q9DC69	NADH dehydrogenase [ubiquinone] 1 alpha subcomplex subunit 9, mitochondrial	Ndufa9	Not Prenylated
	0.884319	-0.155936	Q8BKC5	Importin-5	Ipo5	Not prenylated			0.740352	-0.236554	Q91VD9	NADH-ubiquinone oxidoreductase 75 kDa subunit, mitochondrial	Ndufs1	Not Prenylated
	0.684107	0.561987	Q8BKS9	Pumilio domain-containing protein KIAA0020	Kiaa0020	Not prenylated		+	5.01562	-0.992497	Q8K203	Endonuclease 8-like 3	Neil3	Not Prenylated
	0.113923	0.0540908	Q8BKT7	THO complex subunit 5 homolog	Thoc5	Not prenylated		+	2.27862	-0.662516	Q60591	Nuclear factor of activated T-cells, cytoplasmic 2	Nfatc2	Not Prenylated
+	2.0129	-0.92931	Q8BL97	Serine/arginine-rich splicing factor 7	Srsf7	Not prenylated			0.111314	0.0265935	Q9CRB2	H/ACA ribonucleoprotein complex subunit 2	Nhp2	Not Prenylated
+	1.37081	-1.19653	Q8BLI4	Dermatan-sulfate epimerase	Dse	Not prenylated			0.525128	-0.0815026	Q9D0T1	NHP2-like protein 1;NHP2-like protein 1, N-terminally processed	Nhp2l1	Not Prenylated
	0.393735	0.123778	Q8BMA6	Signal recognition particle subunit SRP68	Srp68	Not prenylated		+	2.45802	0.871111	P15532	Nucleoside diphosphate kinase A	Nme1	Not Prenylated
+	2.26907	0.825776	Q8BMB3	Eukaryotic translation initiation factor 4E type 2	Eif4e2	Not prenylated		+	2.29376	0.810737	Q01768	Nucleoside diphosphate kinase B	Nme2	Not Prenylated
+	1.83094	-0.569064	Q8BMS1	Trifunctional enzyme subunit alpha, mitochondrial;Long-chain enoyl-CoA hydratase;Long chain 3-hydroxyacyl-CoA dehydrogenase	Hadha	Not prenylated		+	3.39198	-0.431395	O70310	Glycylpeptide N-tetradecanoyltransferase 1	Nmt1	Not Prenylated
	0.207194	0.0693645	Q8BP47	Asparagine--tRNA ligase, cytoplasmic	Nars	Not prenylated		+	1.1165	-0.565978	Q9WV70	Nucleolar complex protein 2 homolog	Noc2l	Not Prenylated
+	2.28234	0.625037	Q8BP67	60S ribosomal protein L24	Rpl24	Not prenylated		+	3.05276	0.582485	E9Q5C9		Nolc1	Not Prenylated
+	1.33109	-1.22222	Q8BTI8	Serine/arginine repetitive matrix protein 2	Srrm2	Not prenylated		+	1.97218	-0.218474	Q99K48	Non-POU domain-containing octamer-binding protein	Nono	Not Prenylated
	0.297526	-0.0597751	Q8BTM8	Filamin-A	Flna	Not prenylated		+	1.5688	-0.350079	Q8R3N1	Nucleolar protein 14	Nop14	Not Prenylated
+	2.09295	0.535387	Q8BTV2	Cleavage and polyadenylation specificity factor subunit 7	Cpsf7	Not prenylated			1.04238	0.248429	Q922K7	Probable 28S rRNA (cytosine-C(5))-methyltransferase	Nop2	Not Prenylated
	0.69217	-0.33309	Q8BU30	Isoleucine--tRNA ligase, cytoplasmic	Iars	Not prenylated			1.39257	-0.200002	Q9D6Z1	Nucleolar protein 56	Nop56	Not Prenylated
	0.434601	0.146373	Q8C898;Q8BVK9	Sp110 nuclear body protein	C130026I21Rik;Sp110	Not prenylated			0.146261	0.0257305	Q6DFW4	Nucleolar protein 58	Nop58	Not Prenylated
+	1.65285	0.4628	Q8BX10	Serine/threonine-protein phosphatase PGAM5, mitochondrial	Pgam5	Not prenylated		+	1.6042	-1.36278	Q11011	Puromycin-sensitive aminopeptidase	Npepps	Not Prenylated
	0.505849	-0.219247	Q8BYA0	Tubulin-specific chaperone D	Tbcd	Not prenylated		+	2.33468	-0.41077	Q61937	Nucleophosmin	Npm1	Not Prenylated
	0.868139	-0.846505	Q8BYI9	Tenascin-R	Tnr	Not prenylated		+	2.06326	-0.739301	Q9CR47	Ribosome biogenesis protein NSA2 homolog	Nsa2	Not Prenylated
	0.238819	0.0623353	Q8C052	Microtubule-associated protein 1S;MAP1S heavy chain;MAP1S light chain	Map1s	Not prenylated			0.0623297	0.0291907	P46460	Vesicle-fusing ATPase	Nsf	Not Prenylated
	1.14139	0.543595	Q8C147	Dedicator of cytokinesis protein 8	Dock8	Not prenylated		+	1.37813	-0.565338	Q1HFZ0	tRNA (cytosine(34)-C(5))-methyltransferase	Nsun2	Not Prenylated
	0.723486	-0.542832	Q8C156	Condensin complex subunit 2	Ncaph	Not prenylated			0.946907	0.308659	Q9JKX6	ADP-sugar pyrophosphatase	Nudt5	Not Prenylated
	1.61014	0.337447	Q8C4J7	Transducin beta-like protein 3	Tbl3	Not prenylated			0.141046	0.100439	Q8BVU5	ADP-ribose pyrophosphatase, mitochondrial	Nudt9	Not Prenylated
	0.731183	-0.494496	Q8C5D8	E3 SUMO-protein ligase PIAS2	Pias2	Not prenylated		+	1.12945	-0.59103	Q99P69	Kinetochore protein Nuf2	Nuf2	Not Prenylated
	0.621458	-0.48904	Q8C739	Protein FAM110B	Fam110b	Not prenylated		+	3.53887	-0.519626	E9Q7G0		Numa1	Not Prenylated
	0.955638	-0.236918	Q8C9B9	Death-inducer obliterator 1	Dido1	Not prenylated			1.57523	-0.188105	Q8BH74	Nuclear pore complex protein Nup107	Nup107	Not Prenylated
	0.434791	0.326323	Q8CAY6	Acetyl-CoA acetyltransferase, cytosolic	Acat2	Not prenylated		+	1.16568	-0.418009	Q9Z0W3	Nuclear pore complex protein Nup160	Nup160	Not Prenylated
	0.0553659	-0.0619943	Q8CD10	Calcium uptake protein 2, mitochondrial	Micu2	Not prenylated		+	2.15473	-0.633595	Q6ZQH8	Nucleoporin NUP188 homolog	Nup188	Not Prenylated
	0.768322	-0.161948	Q8CFI0	E3 ubiquitin-protein ligase NEDD4-like	Nedd4l	Not prenylated			1.46657	0.200216	Q8BJ71	Nuclear pore complex protein Nup93	Nup93	Not Prenylated
+	2.55062	-0.726542	Q8CG48	Structural maintenance of chromosomes protein 2	Smc2	Not prenylated		+	2.39722	0.583125	Q99JX7	Nuclear RNA export factor 1	Nxf1	Not Prenylated
	1.30205	0.322179	Q8CGC7	Bifunctional glutamate/proline--tRNA ligase;Glutamate--tRNA ligase;Proline--tRNA ligase	Eprs	Not prenylated		+	2.17965	-1.14396	Q5DTZ0	Protein NYNRIN	Nynrin	Not Prenylated
+	2.3921	-1.54623	Q8CGK3	Lon protease homolog, mitochondrial	Lonp1	Not prenylated			0.0211612	-0.0233285	D3YYU8	Obscurin-like protein 1	Obsl1	Not Prenylated
+	3.03706	1.67549	Q8CGM2	Retinitis pigmentosa 1-like 1 protein	Rp1l1	Not prenylated		+	1.91937	-0.51078	E9Q7L0;Q60597	2-oxoglutarate dehydrogenase, mitochondrial	Ogdhl;Ogdh	Not Prenylated
	0.243628	-0.0762759	Q8CGY8	UDP-N-acetylglucosamine--peptide N-acetylglucosaminyltransferase 110 kDa subunit	Ogt	Not prenylated			0.144581	0.13644	Q99PG2	Opioid growth factor receptor	Ogfr	Not Prenylated
	0.338498	0.0963891	Q8CHI8	E1A-binding protein p400	Ep400	Not prenylated		+	2.35834	-0.679657	Q8CGY8	UDP-N-acetylglucosamine--peptide N-acetylglucosaminyltransferase 110 kDa subunit	Ogt	Not Prenylated
+	2.50223	-0.681747	Q8CI11	Guanine nucleotide-binding protein-like 3	Gnl3	Not prenylated		+	1.20666	0.279283	Q8VG62;Q60881	Olfactory receptor;Olfactory receptor 142	Olfr1271;Olfr142	Not Prenylated
	0.0951577	0.0661992	Q8CIE6	Coatomer subunit alpha;Xenin;Proxenin	Copa	Not prenylated		+	0.859157	-0.615144	Q7TRG7	Olfactory receptor	Olfr835	Not Prenylated
	0.069118	-0.0275743	Q8CIG8	Protein arginine N-methyltransferase 5	Prmt5	Not prenylated			0.0992963	0.0935364	Q9EQB2	Olfactory receptor	Olfr894	Not Prenylated
+	2.79697	-0.378482	Q8JZK9	Hydroxymethylglutaryl-CoA synthase, cytoplasmic	Hmgcs1	Not prenylated		+	2.29493	-1.86365	Q9DBS9	Oxysterol-binding protein-related protein 3	Osbpl3	Not Prenylated
+	2.06524	1.76933	Q8JZM7	Parafibromin	Cdc73	Not prenylated			0.483636	0.0644614	B9EJ86	Oxysterol-binding protein	Osbpl8	Not Prenylated
	0.677586	-0.345099	Q8JZN5	Acyl-CoA dehydrogenase family member 9, mitochondrial	Acad9	Not prenylated		+	0.961267	-1.91734	Q6IE21	OTU domain-containing protein 6A	Otud6a	Not Prenylated
	0.0531054	-0.0574402	Q8JZQ9	Eukaryotic translation initiation factor 3 subunit B	Eif3b	Not prenylated		+	1.91315	-0.740516	Q3UR32	P2X purinoceptor 3	P2rx3	Not Prenylated
	1.3175	-0.519766	Q8K119		Pms1	Not prenylated		+	1.94601	0.609197	Q60715	Prolyl 4-hydroxylase subunit alpha-1	P4ha1	Not Prenylated
	0.0398969	0.0168975	Q8K1B8	Fermitin family homolog 3	Fermt3	Not prenylated			1.02974	0.262347	P09103	Protein disulfide-isomerase	P4hb	Not Prenylated
	1.09424	-0.146113	Q8K224	N-acetyltransferase 10	Nat10	Not prenylated		+	3.08679	-0.267955	P50580	Proliferation-associated protein 2G4	Pa2g4	Not Prenylated
	1.43397	0.293477	Q8K284	General transcription factor 3C polypeptide 1	Gtf3c1	Not prenylated			0.295103	-0.0600131	P29341;Q9D4E6;Q8C7D3;A2A5N3;Q62029	Polyadenylate-binding protein 1	Pabpc1	Not Prenylated
+	2.13538	-0.652741	Q8K2B3	Succinate dehydrogenase [ubiquinone] flavoprotein subunit, mitochondrial	Sdha	Not prenylated		+	1.76175	0.298958	Q6PHQ9	Polyadenylate-binding protein	Pabpc4	Not Prenylated
	1.32768	0.455423	Q8K2H4	Arf-GAP with coiled-coil, ANK repeat and PH domain-containing protein 1	Acap1	Not prenylated		+	3.11512	0.447055	Q9DCL9	Multifunctional protein ADE2;Phosphoribosylaminoimidazole-succinocarboxamide synthase;Phosphoribosylaminoimidazole carboxylase	Paics	Not Prenylated
+	2.27431	0.76714	Q8K2I4	Beta-mannosidase	Manba	Not prenylated			0.314658	0.174821	Q9DCE5	p21-activated protein kinase-interacting protein 1	Pak1ip1	Not Prenylated
	0.0358224	0.0144093	Q8K2Z4	Condensin complex subunit 1	Ncapd2	Not prenylated		+	1.14823	-0.372547	O88428	Bifunctional 3-phosphoadenosine 5-phosphosulfate synthase 2;Sulfate adenylyltransferase;Adenylyl-sulfate kinase	Papss2	Not Prenylated
	0.501409	-0.124382	Q8K310	Matrin-3	Matr3	Not prenylated		+	2.45525	-0.323838	Q99LX0	Protein deglycase DJ-1	Park7	Not Prenylated
+	2.39744	0.708428	Q8K363	ATP-dependent RNA helicase DDX18	Ddx18	Not prenylated		+	3.27824	0.365647	P11103	Poly [ADP-ribose] polymerase 1	Parp1	Not Prenylated
	1.454	0.42153	Q8K3A9	7SK snRNA methylphosphate capping enzyme	Mepce	Not prenylated		+	1.52877	0.499047	Q05920	Pyruvate carboxylase, mitochondrial	Pc	Not Prenylated
+	2.26282	-0.394563	Q8K411	Presequence protease, mitochondrial	Pitrm1	Not prenylated		+	1.6346	-1.20911	P60335;P57722;P57724	Poly(rC)-binding protein 1;Poly(rC)-binding protein 3	Pcbp1;Pcbp3	Not Prenylated
+	1.52805	-0.655852	Q8QZY1	Eukaryotic translation initiation factor 3 subunit L	Eif3l	Not prenylated			1.05402	0.139825	Q61990	Poly(rC)-binding protein 2	Pcbp2	Not Prenylated
	0.234658	0.438361	Q8R016	Bleomycin hydrolase	Blmh	Not prenylated		+	4.41389	-2.08639	Q91ZA3	Propionyl-CoA carboxylase alpha chain, mitochondrial	Pcca	Not Prenylated
	0.372855	0.178054	Q8R081	Heterogeneous nuclear ribonucleoprotein L	Hnrnpl	Not prenylated		+	3.44629	-1.63543	Q99MN9	Propionyl-CoA carboxylase beta chain, mitochondrial	Pccb	Not Prenylated
+	1.46318	-0.676246	Q8R0K4	Coiled-coil domain-containing protein 137	Ccdc137	Not prenylated		+	2.3695	0.46732	P17918	Proliferating cell nuclear antigen	Pcna	Not Prenylated
	0.118937	-0.0415056	Q8R0T6	Probable G-protein coupled receptor 97	Gpr97	Not prenylated		+	1.68689	-0.626	Q61398	Procollagen C-endopeptidase enhancer 1	Pcolce	Not Prenylated
	0.678169	0.399757	Q8R127	Saccharopine dehydrogenase-like oxidoreductase	Sccpdh	Not prenylated		+	1.60868	-0.368043	Q6NS46	Protein RRP5 homolog	Pdcd11	Not Prenylated
+	1.64232	-0.79663	Q8R180	ERO1-like protein alpha	Ero1l	Not prenylated		+	2.44356	-1.53619	P26618	Platelet-derived growth factor receptor alpha	Pdgfra	Not Prenylated
+	5.05607	1.07074	Q8R1B4	Eukaryotic translation initiation factor 3 subunit C	Eif3c	Not prenylated			0.889483	-0.104545	P05622	Platelet-derived growth factor receptor beta	Pdgfrb	Not Prenylated
+	1.45443	-1.09254	Q8R2H9	Phosphoethanolamine/phosphocholine phosphatase	Phospho1	Not prenylated			0.0264518	0.00394154	P35486	Pyruvate dehydrogenase E1 component subunit alpha, somatic form, mitochondrial	Pdha1	Not Prenylated
	0.0410449	-0.0119944	Q8R2Y8	Peptidyl-tRNA hydrolase 2, mitochondrial	Ptrh2	Not prenylated			0.34654	0.199407	P27773	Protein disulfide-isomerase A3	Pdia3	Not Prenylated
	0.981364	-0.234366	Q8R323	Replication factor C subunit 3	Rfc3	Not prenylated		+	2.09409	-0.215545	P08003	Protein disulfide-isomerase A4	Pdia4	Not Prenylated
+	2.07217	-0.596606	Q8R326	Paraspeckle component 1	Pspc1	Not prenylated		+	2.00364	-0.47734	Q922R8	Protein disulfide-isomerase A6	Pdia6	Not Prenylated
	0.632992	0.195882	Q8R3L2	Transcription factor 25	Tcf25	Not prenylated		+	1.27477	-0.373596	Q6A026	Sister chromatid cohesion protein PDS5 homolog A	Pds5a	Not Prenylated
	0.0238226	-0.0106075	Q8VBT0	Thioredoxin-related transmembrane protein 1	Tmx1	Not prenylated			0.123251	-0.125488	P70296	Phosphatidylethanolamine-binding protein 1;Hippocampal cholinergic neurostimulating peptide	Pebp1	Not Prenylated
	0.967184	-0.217034	Q8VCD5	Mediator of RNA polymerase II transcription subunit 17	Med17	Not prenylated		+	1.6984	-0.335256	Q9EQ61	Pescadillo homolog	Pes1	Not Prenylated
	0.0427108	0.0374459	Q8VCH8	UBX domain-containing protein 4	Ubxn4	Not prenylated			0.463404	-0.171757	Q5SUR0	Phosphoribosylformylglycinamidine synthase	Pfas	Not Prenylated
+	1.96292	0.908567	Q8VCT3	Aminopeptidase B	Rnpep	Not prenylated		+	2.82967	0.343551	P62962;CON__P02584	Profilin-1	Pfn1	Not Prenylated
+	1.49212	-0.552906	Q8VDD5;O08638;Q6URW6	Myosin-9	Myh9	Not prenylated		+	3.5324	0.816676	Q9DBJ1;O70250	Phosphoglycerate mutase 1	Pgam1	Not Prenylated
	0.532814	0.316339	Q8VDM4	26S proteasome non-ATPase regulatory subunit 2	Psmd2	Not prenylated		+	3.16863	0.356615	Q9DCD0	6-phosphogluconate dehydrogenase, decarboxylating	Pgd	Not Prenylated
	1.31463	-0.369705	Q8VDP3	Protein-methionine sulfoxide oxidase MICAL1	Mical1	Not prenylated		+	2.43364	0.336534	P09411;P09041	Phosphoglycerate kinase 1	Pgk1	Not Prenylated
+	3.02844	1.28399	Q8VDP4	Cell cycle and apoptosis regulator protein 2	Ccar2	Not prenylated			0.0231612	-0.00880591	P67778	Prohibitin	Phb	Not Prenylated
	0.726952	-0.451707	Q8VDW0	ATP-dependent RNA helicase DDX39A	Ddx39a	Not prenylated			0.00561746	-0.00622176	O35129	Prohibitin-2	Phb2	Not Prenylated
	0.460358	-0.121349	Q8VE37	Regulator of chromosome condensation	Rcc1	Not prenylated			0.0910719	-0.0210142	B2RQG2		Phf3	Not Prenylated
	0.121247	-0.0661371	Q8VEB6	Zinc phosphodiesterase ELAC protein 1	Elac1	Not prenylated			0.208188	0.065354	P83870	PHD finger-like domain-containing protein 5A	Phf5a	Not Prenylated
	0.719824	0.223444	Q8VEK3	Heterogeneous nuclear ribonucleoprotein U	Hnrnpu	Not prenylated		+	3.1798	0.60158	Q61753	D-3-phosphoglycerate dehydrogenase	Phgdh	Not Prenylated
+	2.44908	-0.502409	Q8VEM8	Phosphate carrier protein, mitochondrial	Slc25a3	Not prenylated		+	1.33058	-0.388186	P53811	Phosphatidylinositol transfer protein beta isoform	Pitpnb	Not Prenylated
+	1.87042	-0.725595	Q8VH51	RNA-binding protein 39	Rbm39	Not prenylated			0.920386	-0.19815	Q8K411	Presequence protease, mitochondrial	Pitrm1	Not Prenylated
	1.1459	-0.710175	Q8VHP7;Q5SV42	Leukocyte elastase inhibitor B;Leukocyte elastase inhibitor C	Serpinb1b;Serpinb1c	Not prenylated			1.96605	0.17555	P52480;P53657	Pyruvate kinase PKM	Pkm	Not Prenylated
+	1.58685	0.540097	Q8VHR5	Transcriptional repressor p66-beta	Gatad2b	Not prenylated			0.0411303	-0.0237707	Q8CIH5	1-phosphatidylinositol 4,5-bisphosphate phosphodiesterase gamma-2	Plcg2	Not Prenylated
	1.45243	0.473274	Q8VI84	Nucleolar complex protein 3 homolog	Noc3l	Not prenylated		+	1.45962	-0.535055	Q4KWH5	1-phosphatidylinositol 4,5-bisphosphate phosphodiesterase eta-1	Plch1	Not Prenylated
	0.12208	-0.0642659	Q91V92	ATP-citrate synthase	Acly	Not prenylated		+	2.26732	-0.993757	Q9QXS1	Plectin	Plec	Not Prenylated
	0.801974	-0.0934064	Q91VC3	Eukaryotic initiation factor 4A-III;Eukaryotic initiation factor 4A-III, N-terminally processed	Eif4a3	Not prenylated		+	2.39045	-2.92822	Q8C115	Pleckstrin homology domain-containing family H member 2	Plekhh2	Not Prenylated
	0.363711	-0.0989546	Q91VD9	NADH-ubiquinone oxidoreductase 75 kDa subunit, mitochondrial	Ndufs1	Not prenylated			0.43585	-0.225926	Q9R1Q7	Proteolipid protein 2	Plp2	Not Prenylated
	0.0331977	0.0130777	Q91VK1	Basic leucine zipper and W2 domain-containing protein 2	Bzw2	Not prenylated			1.29976	-0.185853	Q922V4	Pleiotropic regulator 1	Plrg1	Not Prenylated
	0.0223033	0.0144198	Q91VL9	Zinc finger and BTB domain-containing protein 1	Zbtb1	Not prenylated			0.467761	-0.365375	Q91VA6	Polymerase delta-interacting protein 2	Poldip2	Not Prenylated
	0.219945	-0.213087	Q91VR2	ATP synthase subunit gamma, mitochondrial	Atp5c1	Not prenylated			0.866965	-0.21823	Q8CFI7	DNA-directed RNA polymerase II subunit RPB2	Polr2b	Not Prenylated
+	2.0856	-0.490049	Q91VW3	SH3 domain-binding glutamic acid-rich-like protein 3	Sh3bgrl3	Not prenylated		+	2.21353	-0.267248	P37040	NADPH--cytochrome P450 reductase	Por	Not Prenylated
	0.135845	0.0704663	Q91VX2	Ubiquitin-associated protein 2	Ubap2	Not prenylated			0.817348	-0.477847	Q91YU8	Suppressor of SWI4 1 homolog	Ppan	Not Prenylated
+	1.96962	0.497003	Q91WJ8	Far upstream element-binding protein 1	Fubp1	Not prenylated		+	2.51964	1.04038	P17742;V9GX31	Peptidyl-prolyl cis-trans isomerase A;Peptidyl-prolyl cis-trans isomerase A, N-terminally processed	Ppia	Not Prenylated
+	1.74912	1.18715	Q91WK2	Eukaryotic translation initiation factor 3 subunit H	Eif3h	Not prenylated		+	2.59805	0.629635	Q9CR16	Peptidyl-prolyl cis-trans isomerase D	Ppid	Not Prenylated
	0.790139	0.170373	Q91WQ3	Tyrosine--tRNA ligase, cytoplasmic;Tyrosine--tRNA ligase, cytoplasmic, N-terminally processed	Yars	Not prenylated		+	2.71683	-1.07901	A2AR02	Peptidyl-prolyl cis-trans isomerase G	Ppig	Not Prenylated
	0.318402	-0.112029	Q91XT4	Protein transport protein Sec16B	Sec16b	Not prenylated		+	3.80158	0.424483	Q61074	Protein phosphatase 1G	Ppm1g	Not Prenylated
	0.2341	0.0935815	Q91YE5	Bromodomain adjacent to zinc finger domain protein 2A	Baz2a	Not prenylated			1.44764	-0.177004	P62137	Serine/threonine-protein phosphatase PP1-alpha catalytic subunit	Ppp1ca	Not Prenylated
+	2.77993	-0.360687	Q91YQ5	Dolichyl-diphosphooligosaccharide--protein glycosyltransferase subunit 1	Rpn1	Not prenylated			0.592162	-0.0878763	P63087;P62141	Serine/threonine-protein phosphatase PP1-gamma catalytic subunit;Serine/threonine-protein phosphatase PP1-beta catalytic subunit	Ppp1cc;Ppp1cb	Not Prenylated
+	2.08227	-1.69911	Q91ZA3	Propionyl-CoA carboxylase alpha chain, mitochondrial	Pcca	Not prenylated		+	0.971622	0.596808	Q8BQ30	Phostensin	Ppp1r18	Not Prenylated
	0.857556	0.441004	Q91ZW3;Q6PGB8	SWI/SNF-related matrix-associated actin-dependent regulator of chromatin subfamily A member 5	Smarca5	Not prenylated		+	2.33873	-1.31114	Q8R1Z4	Protein phosphatase 1 regulatory subunit 42	Ppp1r42	Not Prenylated
	0.366386	0.038584	Q920B9	FACT complex subunit SPT16	Supt16h	Not prenylated			0.849695	-0.206037	P63330;P62715	Serine/threonine-protein phosphatase 2A catalytic subunit alpha isoform;Serine/threonine-protein phosphatase 2A catalytic subunit beta isoform	Ppp2ca;Ppp2cb	Not Prenylated
+	1.89115	0.997657	Q920E5	Farnesyl pyrophosphate synthase	Fdps	Not prenylated			1.54916	0.14399	Q76MZ3;Q7TNP2	Serine/threonine-protein phosphatase 2A 65 kDa regulatory subunit A alpha isoform	Ppp2r1a	Not Prenylated
+	2.32889	-0.459323	Q921F2	TAR DNA-binding protein 43	Tardbp	Not prenylated		+	2.60892	0.26791	P35700;O08807	Peroxiredoxin-1	Prdx1	Not Prenylated
	1.54602	-0.333638	Q921L3	Transmembrane and coiled-coil domain-containing protein 1	Tmco1	Not prenylated		+	2.49013	-0.647302	O08709	Peroxiredoxin-6	Prdx6	Not Prenylated
	0.603623	0.13609	Q922B2	Aspartate--tRNA ligase, cytoplasmic	Dars	Not prenylated			0.856897	-0.0762409	Q9QUR6	Prolyl endopeptidase	Prep	Not Prenylated
	1.31186	-0.283727	Q922D8	C-1-tetrahydrofolate synthase, cytoplasmic;Methylenetetrahydrofolate dehydrogenase;Methenyltetrahydrofolate cyclohydrolase;Formyltetrahydrofolate synthetase;C-1-tetrahydrofolate synthase, cytoplasmic, N-terminally processed	Mthfd1	Not prenylated		+	1.30253	-0.534602	O08795	Glucosidase 2 subunit beta	Prkcsh	Not Prenylated
+	3.31319	1.37231	Q922Q4	Pyrroline-5-carboxylate reductase 2	Pycr2	Not prenylated			1.35666	0.137942	Q9JIF0;Q6PAK3	Protein arginine N-methyltransferase 1;Protein arginine N-methyltransferase 8	Prmt1;Prmt8	Not Prenylated
	0.166651	0.0675102	Q922Q8	Leucine-rich repeat-containing protein 59	Lrrc59	Not prenylated			0.266583	0.0811453	Q8CIG8	Protein arginine N-methyltransferase 5	Prmt5	Not Prenylated
	1.29803	0.351617	Q922R8	Protein disulfide-isomerase A6	Pdia6	Not prenylated		+	2.13389	-0.86785	Q8C5R2	Proline and serine-rich protein 2	Proser2	Not Prenylated
	0.896288	-0.47106	Q922S8	Kinesin-like protein KIF2C	Kif2c	Not prenylated		+	3.82735	0.88485	Q99KP6	Pre-mRNA-processing factor 19	Prpf19	Not Prenylated
	1.27251	0.382239	Q922Y1	UBX domain-containing protein 1	Ubxn1	Not prenylated			0.456382	-0.209376	Q61136	Serine/threonine-protein kinase PRP4 homolog	Prpf4b	Not Prenylated
+	1.74354	-1.76992	Q924Y0	Gamma-butyrobetaine dioxygenase	Bbox1	Not prenylated		+	1.6369	-0.542506	Q99PV0	Pre-mRNA-processing-splicing factor 8	Prpf8	Not Prenylated
	0.534693	0.155372	Q924Z4	Ceramide synthase 2	Cers2	Not prenylated			1.02578	0.295729	Q9CS42;G3UXL2;Q9D7G0	Ribose-phosphate pyrophosphokinase 2;Ribose-phosphate pyrophosphokinase 1	Prps2;Prps1l3;Prps1	Not Prenylated
	0.408541	-0.293101	Q93092	Transaldolase	Taldo1	Not prenylated			0.170161	-0.183574	Q9D1T5	Proline-rich protein 15	Prr15	Not Prenylated
	0.220719	-0.0948458	Q99020	Heterogeneous nuclear ribonucleoprotein A/B	Hnrnpab	Not prenylated		+	1.70806	0.294614	Q3TLH4	Protein PRRC2C	Prrc2c	Not Prenylated
+	1.91699	-1.686	Q99104	Unconventional myosin-Va	Myo5a	Not prenylated		+	4.13912	0.913705	Q99K85	Phosphoserine aminotransferase	Psat1	Not Prenylated
	0.76834	-0.195529	Q99J62	Replication factor C subunit 4	Rfc4	Not prenylated		+	1.76973	0.294658	Q9R1P4	Proteasome subunit alpha type-1	Psma1	Not Prenylated
	0.956743	-0.566389	Q99JI4	26S proteasome non-ATPase regulatory subunit 6	Psmd6	Not prenylated			1.10281	0.168506	O70435	Proteasome subunit alpha type-3	Psma3	Not Prenylated
	0.132294	-0.0664276	Q99JX7	Nuclear RNA export factor 1	Nxf1	Not prenylated		+	1.51739	-0.251882	Q9R1P0	Proteasome subunit alpha type-4	Psma4	Not Prenylated
	1.04777	-0.626079	Q99K28	ADP-ribosylation factor GTPase-activating protein 2	Arfgap2	Not prenylated			0.774078	-0.0892159	Q9QUM9	Proteasome subunit alpha type-6	Psma6	Not Prenylated
	0.159207	-0.0678505	Q99K48;Q8VIJ6	Non-POU domain-containing octamer-binding protein;Splicing factor, proline- and glutamine-rich	Nono;Sfpq	Not prenylated			0.226401	0.0970577	Q9Z2U0;Q9CWH6	Proteasome subunit alpha type-7;Proteasome subunit alpha type-7-like	Psma7;Psma8	Not Prenylated
	1.20817	0.245285	Q99K85	Phosphoserine aminotransferase	Psat1	Not prenylated		+	1.10574	0.316137	Q9R1P1	Proteasome subunit beta type-3	Psmb3	Not Prenylated
	1.66422	-0.422935	Q99KI0	Aconitate hydratase, mitochondrial	Aco2	Not prenylated		+	1.39104	-0.641905	P99026	Proteasome subunit beta type-4	Psmb4	Not Prenylated
	0.950394	0.359578	Q99KP6	Pre-mRNA-processing factor 19	Prpf19	Not prenylated			0.892249	0.26111	P28063	Proteasome subunit beta type-8	Psmb8	Not Prenylated
	0.836056	-0.494233	Q99L45	Eukaryotic translation initiation factor 2 subunit 2	Eif2s2	Not prenylated			0.243966	-0.124305	P46471	26S protease regulatory subunit 7	Psmc2	Not Prenylated
+	2.41601	-0.959041	Q99LC5	Electron transfer flavoprotein subunit alpha, mitochondrial	Etfa	Not prenylated			0.961444	-0.15968	Q3TXS7	26S proteasome non-ATPase regulatory subunit 1	Psmd1	Not Prenylated
	0.301777	0.261052	Q99LD4	COP9 signalosome complex subunit 1	Gps1	Not prenylated		+	1.61759	-0.370226	Q8BG32	26S proteasome non-ATPase regulatory subunit 11	Psmd11	Not Prenylated
	0.13425	0.0777794	Q99LE6	ATP-binding cassette sub-family F member 2	Abcf2	Not prenylated		+	0.783362	-0.596234	Q9D8W5	26S proteasome non-ATPase regulatory subunit 12	Psmd12	Not Prenylated
	0.173499	0.0450191	Q99LG2	Transportin-2	Tnpo2	Not prenylated			0.766483	0.100166	Q9WVJ2	26S proteasome non-ATPase regulatory subunit 13	Psmd13	Not Prenylated
	0.0277679	-0.0205177	Q99M31	Heat shock 70 kDa protein 14	Hspa14	Not prenylated		+	1.93648	-0.583238	Q8VDM4	26S proteasome non-ATPase regulatory subunit 2	Psmd2	Not Prenylated
+	2.84655	0.276418	Q99ME9	Nucleolar GTP-binding protein 1	Gtpbp4	Not prenylated		+	2.91176	-0.470442	P14685	26S proteasome non-ATPase regulatory subunit 3	Psmd3	Not Prenylated
	0.859257	0.35547	Q99MN1	Lysine--tRNA ligase	Kars	Not prenylated			0.0669269	0.0255715	P26516	26S proteasome non-ATPase regulatory subunit 7	Psmd7	Not Prenylated
	1.19336	-0.78745	Q99MR8	Methylcrotonoyl-CoA carboxylase subunit alpha, mitochondrial	Mccc1	Not prenylated			0.507661	-0.225694	P97372	Proteasome activator complex subunit 2	Psme2	Not Prenylated
	0.808759	-0.492273	Q99MV5	Putative helicase Mov10l1	Mov10l1	Not prenylated		+	1.42981	0.37213	P17225	Polypyrimidine tract-binding protein 1	Ptbp1	Not Prenylated
+	2.25756	-0.715343	Q99N87	28S ribosomal protein S5, mitochondrial	Mrps5	Not prenylated		+	1.29603	-0.498387	Q8BHD7	Polypyrimidine tract-binding protein 3	Ptbp3	Not Prenylated
	0.358675	0.12775	Q99NB9	Splicing factor 3B subunit 1	Sf3b1	Not prenylated			0.525456	0.132971	Q9R0Q7	Prostaglandin E synthase 3	Ptges3	Not Prenylated
	1.88321	0.164909	Q99NH0	Ankyrin repeat domain-containing protein 17	Ankrd17	Not prenylated			0.271042	0.140988	P26350	Prothymosin alpha;Prothymosin alpha, N-terminally processed;Thymosin alpha	Ptma	Not Prenylated
	0.572075	-0.187736	Q99PL5	Ribosome-binding protein 1	Rrbp1	Not prenylated		+	1.21772	-0.448469	P29351	Tyrosine-protein phosphatase non-receptor type 6	Ptpn6	Not Prenylated
+	2.01676	0.481901	Q99PV0	Pre-mRNA-processing-splicing factor 8	Prpf8	Not prenylated		+	2.22797	-1.45685	P28828	Receptor-type tyrosine-protein phosphatase mu	Ptprm	Not Prenylated
+	2.18453	-0.854076	Q9CPN8	Insulin-like growth factor 2 mRNA-binding protein 3	Igf2bp3	Not prenylated		+	1.67717	-0.383352	Q91VU7		Pus7	Not Prenylated
	0.955457	-0.222177	Q9CPP0	Nucleoplasmin-3	Npm3	Not prenylated		+	0.962373	-0.379757	Q8VI36	Paxillin	Pxn	Not Prenylated
	0.587252	0.187666	Q9CPR4;B2RY53	60S ribosomal protein L17	Rpl17	Not prenylated			0.348714	-0.306242	Q922Q4	Pyrroline-5-carboxylate reductase 2	Pycr2	Not Prenylated
	0.734346	0.135428	Q9CPV4	Glyoxalase domain-containing protein 4	Glod4	Not prenylated		+	1.1442	-0.375944	Q8BML9		Qars	Not Prenylated
	1.09953	0.599132	Q9CQC6	Basic leucine zipper and W2 domain-containing protein 1	Bzw1	Not prenylated		+	2.32286	-0.568949	Q8BVI4	Dihydropteridine reductase	Qdpr	Not Prenylated
+	1.7085	0.687974	Q9CQG9	Transmembrane protein 100	Tmem100	Not prenylated			0.542759	-0.362656	Q9QXK2	E3 ubiquitin-protein ligase RAD18	Rad18	Not Prenylated
+	2.04913	-0.660594	Q9CQI6	Coactosin-like protein	Cotl1	Not prenylated			0.818564	-0.418206	Q9EP71	Ankycorbin	Rai14	Not Prenylated
+	3.31463	-2.32227	Q9CQN1	Heat shock protein 75 kDa, mitochondrial	Trap1	Not prenylated		+	1.31503	-0.572855	Q64012	RNA-binding protein Raly	Raly	Not Prenylated
+	2.02845	-0.352955	Q9CQS8;E9PW43	Protein transport protein Sec61 subunit beta	Sec61b;Gm10320	Not prenylated			0.457875	0.0616687	P62827;Q14AA6;Q61820	GTP-binding nuclear protein Ran	Ran;1700009N14Rik	Not Prenylated
	0.912586	0.263902	Q9CR16	Peptidyl-prolyl cis-trans isomerase D	Ppid	Not prenylated		+	2.28049	-0.245157	P34022	Ran-specific GTPase-activating protein	Ranbp1	Not Prenylated
+	2.32959	0.742308	Q9CR57	60S ribosomal protein L14	Rpl14	Not prenylated			0.872669	-0.206489	Q9ERU9	E3 SUMO-protein ligase RanBP2	Ranbp2	Not Prenylated
+	3.46598	0.589795	Q9CR67	Transmembrane protein 33	Tmem33	Not prenylated			0.290261	-0.0681826	P46061	Ran GTPase-activating protein 1	Rangap1	Not Prenylated
	1.28562	0.504186	Q9CSH3	Exosome complex exonuclease RRP44	Dis3	Not prenylated			1.07482	0.26131	E9Q912		Rap1gds1	Not Prenylated
	0.723282	-0.151934	Q9CT10	Ran-binding protein 3	Ranbp3	Not prenylated			0.667608	0.194872	Q9D0I9	Arginine--tRNA ligase, cytoplasmic	Rars	Not Prenylated
+	1.72084	1.09012	Q9CVB6	Actin-related protein 2/3 complex subunit 2	Arpc2	Not prenylated		+	1.99592	0.688658	Q60973	Histone-binding protein RBBP7	Rbbp7	Not Prenylated
	1.03184	0.389044	Q9CW03	Structural maintenance of chromosomes protein 3	Smc3	Not prenylated		+	2.33188	-1.01543	Q66JV4;Q80YR9	RNA-binding protein 12B-B;RNA-binding protein 12B-A	Rbm12b2;Rbm12b1	Not Prenylated
	0.529465	0.148045	Q9CWJ9	Bifunctional purine biosynthesis protein PURH;Phosphoribosylaminoimidazolecarboxamide formyltransferase;IMP cyclohydrolase	Atic	Not prenylated		+	2.92561	-0.637461	Q8C2Q3	RNA-binding protein 14	Rbm14	Not Prenylated
+	2.90101	0.702064	Q9CX86	Heterogeneous nuclear ribonucleoprotein A0	Hnrnpa0	Not prenylated			0.611905	0.154873	Q8JZX4	Splicing factor 45	Rbm17	Not Prenylated
+	1.87893	0.738313	Q9CXK9	RNA-binding protein 33	Rbm33	Not prenylated		+	2.94802	-0.692939	Q8BHS3	Pre-mRNA-splicing factor RBM22	Rbm22	Not Prenylated
	0.478461	0.0696948	Q9CXS4	Centromere protein V	Cenpv	Not prenylated			0.873248	0.402965	B2RY56	RNA-binding protein 25	Rbm25	Not Prenylated
	0.818173	-0.376856	Q9CXW4	60S ribosomal protein L11	Rpl11	Not prenylated		+	2.11077	-0.875175	Q5SFM8	RNA-binding protein 27	Rbm27	Not Prenylated
+	3.02102	-1.56262	Q9CY57	Chromatin target of PRMT1 protein	Chtop	Not prenylated		+	2.61701	-0.762967	Q9CXK9	RNA-binding protein 33	Rbm33	Not Prenylated
	0.413729	0.111464	Q9CY58	Plasminogen activator inhibitor 1 RNA-binding protein	Serbp1	Not prenylated		+	2.10982	-0.47062	Q8VH51	RNA-binding protein 39	Rbm39	Not Prenylated
	1.03819	0.340058	Q9CYG7	Mitochondrial import receptor subunit TOM34	Tomm34	Not prenylated		+	1.95368	-0.791856	Q4VGL6	Roquin-1	Rc3h1	Not Prenylated
+	1.41254	-0.630486	Q9CYI4	Putative RNA-binding protein Luc7-like 1	Luc7l	Not prenylated			1.422	-0.191212	Q8VE37	Regulator of chromosome condensation	Rcc1	Not Prenylated
	0.633597	-0.631405	Q9CYR6	Phosphoacetylglucosamine mutase	Pgm3	Not prenylated			0.186812	0.0230754	Q8BK67	Protein RCC2	Rcc2	Not Prenylated
	0.402165	-0.140229	Q9CZ13	Cytochrome b-c1 complex subunit 1, mitochondrial	Uqcrc1	Not prenylated		+	1.49597	-0.341243	Q60870	Receptor expression-enhancing protein 5	Reep5	Not Prenylated
+	2.20405	-0.414186	Q9CZD3	Glycine--tRNA ligase	Gars	Not prenylated		+	2.48685	0.642941	Q99J62	Replication factor C subunit 4	Rfc4	Not Prenylated
+	2.49071	0.736158	Q9CZM2	60S ribosomal protein L15	Rpl15	Not prenylated			0.342329	0.223046	Q9QZL0	Receptor-interacting serine/threonine-protein kinase 3	Ripk3	Not Prenylated
	1.12743	-0.190812	Q9CZN7	Serine hydroxymethyltransferase	Shmt2	Not prenylated		+	2.93074	-1.6483	Q5DTM8	E3 ubiquitin-protein ligase BRE1A	Rnf20	Not Prenylated
	0.398897	-0.200469	Q9CZU3	Superkiller viralicidic activity 2-like 2	Skiv2l2	Not prenylated		+	1.7407	0.440238	Q8VCT3	Aminopeptidase B	Rnpep	Not Prenylated
+	2.37117	-0.568142	Q9CZU6	Citrate synthase, mitochondrial	Cs	Not prenylated		+	2.02947	-0.858321	P56716	Oxygen-regulated protein 1	Rp1	Not Prenylated
	1.93647	0.328881	Q9CZX8	40S ribosomal protein S19	Rps19	Not prenylated			0.63362	-0.0749842	Q8VEE4	Replication protein A 70 kDa DNA-binding subunit;Replication protein A 70 kDa DNA-binding subunit, N-terminally processed	Rpa1	Not Prenylated
+	2.54927	-0.894341	Q9D0E1	Heterogeneous nuclear ribonucleoprotein M	Hnrnpm	Not prenylated			0.0124479	0.00558885	Q9JJ80	Ribosome production factor 2 homolog	Rpf2	Not Prenylated
+	2.3159	0.671731	Q9D0I8	mRNA turnover protein 4 homolog	Mrto4	Not prenylated			0.253066	-0.170398	Q6ZWV3;P86048	60S ribosomal protein L10;60S ribosomal protein L10-like	Rpl10;Rpl10l	Not Prenylated
+	2.08732	-0.560749	Q9D0I9	Arginine--tRNA ligase, cytoplasmic	Rars	Not prenylated			0.665319	-0.196168	P53026	60S ribosomal protein L10a	Rpl10a	Not Prenylated
+	4.22348	1.51557	Q9D0L8	mRNA cap guanine-N7 methyltransferase	Rnmt	Not prenylated			0.255652	0.0580117	Q9CXW4	60S ribosomal protein L11	Rpl11	Not Prenylated
	1.29038	0.411698	Q9D0R4	Probable ATP-dependent RNA helicase DDX56	Ddx56	Not prenylated			0.401593	0.0666749	P35979	60S ribosomal protein L12	Rpl12	Not Prenylated
	0.370341	-0.130649	Q9D0T1	NHP2-like protein 1;NHP2-like protein 1, N-terminally processed	Nhp2l1	Not prenylated		+	1.47317	-0.678246	P47963	60S ribosomal protein L13	Rpl13	Not Prenylated
	0.081987	-0.0576277	Q9D154	Leukocyte elastase inhibitor A	Serpinb1a	Not prenylated			0.668161	-0.0865482	P19253	60S ribosomal protein L13a	Rpl13a	Not Prenylated
	0.116316	-0.0524563	Q9D1M0	Protein SEC13 homolog	Sec13	Not prenylated		+	2.77734	0.734335	Q9CR57	60S ribosomal protein L14	Rpl14	Not Prenylated
	0.0543854	0.0369434	Q9D1M4	Eukaryotic translation elongation factor 1 epsilon-1	Eef1e1	Not prenylated			0.181691	-0.074247	Q9CZM2	60S ribosomal protein L15	Rpl15	Not Prenylated
	0.778561	0.314821	Q9D1R9	60S ribosomal protein L34	Rpl34	Not prenylated		+	1.53221	0.611191	Q9CPR4;B2RY53	60S ribosomal protein L17	Rpl17	Not Prenylated
	0.967935	-0.353547	Q9D2V7	Coronin-7	Coro7	Not prenylated			0.494692	0.155161	P35980	60S ribosomal protein L18	Rpl18	Not Prenylated
	0.153787	-0.161689	Q9D554	Splicing factor 3A subunit 3	Sf3a3	Not prenylated			0.759847	0.323096	P62717	60S ribosomal protein L18a	Rpl18a	Not Prenylated
	0.201405	0.115242	Q9D5J5		Fam122c	Not prenylated			0.32939	0.101329	P84099	60S ribosomal protein L19	Rpl19	Not Prenylated
	1.02591	0.210184	Q9D662	Protein transport protein Sec23B	Sec23b	Not prenylated			0.000973508	0.000397677	O09167	60S ribosomal protein L21	Rpl21	Not Prenylated
+	2.47017	-0.750838	Q9D6R2	Isocitrate dehydrogenase [NAD] subunit alpha, mitochondrial	Idh3a	Not prenylated		+	1.46735	-1.23342	P67984	60S ribosomal protein L22	Rpl22	Not Prenylated
	2.62167	-0.254169	Q9D735	Uncharacterized protein C19orf43 homolog		Not prenylated		+	1.95617	-0.709331	P62830	60S ribosomal protein L23	Rpl23	Not Prenylated
	0.735933	-0.278261	Q9D7N6	39S ribosomal protein L30, mitochondrial	Mrpl30	Not prenylated			0.774832	0.342943	P62751	60S ribosomal protein L23a	Rpl23a	Not Prenylated
+	2.56836	-0.469846	Q9D823	60S ribosomal protein L37	Rpl37	Not prenylated		+	2.18742	0.450106	Q8BP67	60S ribosomal protein L24	Rpl24	Not Prenylated
	0.393833	0.124754	Q9D883	Splicing factor U2AF 35 kDa subunit	U2af1	Not prenylated			0.944918	-0.203247	P61358	60S ribosomal protein L27	Rpl27	Not Prenylated
+	2.77887	0.635697	Q9D8E6	60S ribosomal protein L4	Rpl4	Not prenylated		+	3.50274	-0.832537	P14115	60S ribosomal protein L27a	Rpl27a	Not Prenylated
+	1.94945	0.630352	Q9D8N0	Elongation factor 1-gamma	Eef1g	Not prenylated			0.644338	-0.184209	P41105	60S ribosomal protein L28	Rpl28	Not Prenylated
	0.760685	-0.367647	Q9D8V0	Minor histocompatibility antigen H13	Hm13	Not prenylated		+	1.72483	-0.340936	P47915;W4VSN7	60S ribosomal protein L29	Rpl29;Gm3550	Not Prenylated
	0.921146	-0.659214	Q9DAN9	Uncharacterized protein C17orf105 homolog		Not prenylated			0.0534887	0.0281471	P27659;E9PWZ3	60S ribosomal protein L3	Rpl3	Not Prenylated
	1.87535	0.377503	Q9DB98	Leukocyte receptor cluster member 1 homolog	Leng1	Not prenylated		+	2.72512	-0.353254	P62889	60S ribosomal protein L30	Rpl30	Not Prenylated
+	3.22145	0.6907	Q9DBJ1;O70250	Phosphoglycerate mutase 1;Phosphoglycerate mutase 2	Pgam1;Pgam2	Not prenylated		+	1.84035	-0.670581	P62900	60S ribosomal protein L31	Rpl31	Not Prenylated
	1.00847	0.303328	Q9DBR0	A-kinase anchor protein 8	Akap8	Not prenylated		+	1.19473	0.38865	P62911;P17932	60S ribosomal protein L32	Rpl32	Not Prenylated
+	3.04093	1.04457	Q9DC69	NADH dehydrogenase [ubiquinone] 1 alpha subcomplex subunit 9, mitochondrial	Ndufa9	Not prenylated			0.44761	-0.0553687	Q9D1R9	60S ribosomal protein L34	Rpl34	Not Prenylated
	0.0125714	0.00953129	Q9DCD0	6-phosphogluconate dehydrogenase, decarboxylating	Pgd	Not prenylated		+	2.36887	-0.600281	Q6ZWV7	60S ribosomal protein L35	Rpl35	Not Prenylated
	1.52607	0.488532	Q9DCH4	Eukaryotic translation initiation factor 3 subunit F	Eif3f	Not prenylated			0.0444334	0.00938066	O55142	60S ribosomal protein L35a	Rpl35a	Not Prenylated
	0.913443	-0.202584	Q9DCL9	Multifunctional protein ADE2;Phosphoribosylaminoimidazole-succinocarboxamide synthase;Phosphoribosylaminoimidazole carboxylase	Paics	Not prenylated			1.19429	-0.255572	P47964	60S ribosomal protein L36	Rpl36	Not Prenylated
+	2.43054	-0.946698	Q9DCW4	Electron transfer flavoprotein subunit beta	Etfb	Not prenylated		+	1.49493	-0.54009	Q9D823	60S ribosomal protein L37	Rpl37	Not Prenylated
	0.508788	0.148556	Q9EP69	Phosphatidylinositide phosphatase SAC1	Sacm1l	Not prenylated		+	1.17545	0.409175	Q9JJI8	60S ribosomal protein L38	Rpl38	Not Prenylated
	0.265805	0.192969	Q9EPL8	Importin-7	Ipo7	Not prenylated			0.0233737	0.0054814	P62892	60S ribosomal protein L39	Rpl39	Not Prenylated
	0.0445284	-0.0154464	Q9EPU0	Regulator of nonsense transcripts 1	Upf1	Not prenylated			0.585136	0.252404	Q9D8E6	60S ribosomal protein L4	Rpl4	Not Prenylated
+	2.35094	0.605215	Q9EPU4	Cleavage and polyadenylation specificity factor subunit 1	Cpsf1	Not prenylated		+	2.45248	0.60472	P47962	60S ribosomal protein L5	Rpl5	Not Prenylated
+	1.50801	0.577682	Q9EQ61	Pescadillo homolog	Pes1	Not prenylated		+	1.31058	0.516665	P47911	60S ribosomal protein L6	Rpl6	Not Prenylated
	0.210162	0.168138	Q9EQH3	Vacuolar protein sorting-associated protein 35	Vps35	Not prenylated		+	1.28228	-0.312071	P14148	60S ribosomal protein L7	Rpl7	Not Prenylated
	1.62616	-0.350483	Q9ERD8	Gamma-parvin	Parvg	Not prenylated		+	1.6873	0.457702	P12970;V9GX35	60S ribosomal protein L7a	Rpl7a	Not Prenylated
	0.756697	0.431121	Q9ERK4	Exportin-2	Cse1l	Not prenylated		+	1.40693	0.50916	P62918	60S ribosomal protein L8	Rpl8	Not Prenylated
	0.507314	0.167927	Q9ESV0	ATP-dependent RNA helicase DDX24	Ddx24	Not prenylated			0.556941	-0.18303	A0A140T8T4;P51410	60S ribosomal protein L9	Rpl9	Not Prenylated
+	2.32592	0.689224	Q9JHI7	Exosome complex component RRP45	Exosc9	Not prenylated		+	1.94996	0.45309	P14869	60S acidic ribosomal protein P0	Rplp0	Not Prenylated
+	2.05224	0.614574	Q9JHR7	Insulin-degrading enzyme	Ide	Not prenylated			0.343426	0.201118	P47955	60S acidic ribosomal protein P1	Rplp1	Not Prenylated
+	2.30075	-0.968013	Q9JHS4	ATP-dependent Clp protease ATP-binding subunit clpX-like, mitochondrial	Clpx	Not prenylated		+	2.62101	-0.408306	Q91YQ5	Dolichyl-diphosphooligosaccharide--protein glycosyltransferase subunit 1	Rpn1	Not Prenylated
	0.940539	-0.175007	Q9JHU4	Cytoplasmic dynein 1 heavy chain 1	Dync1h1	Not prenylated		+	2.33849	-1.32482	Q9DBG6	Dolichyl-diphosphooligosaccharide--protein glycosyltransferase subunit 2	Rpn2	Not Prenylated
	0.26886	0.224531	Q9JHU9	Inositol-3-phosphate synthase 1	Isyna1	Not prenylated			0.824631	0.132463	P63325	40S ribosomal protein S10	Rps10	Not Prenylated
	0.579118	-0.273458	Q9JIF0	Protein arginine N-methyltransferase 1	Prmt1	Not prenylated		+	1.30993	0.445853	P62281	40S ribosomal protein S11	Rps11	Not Prenylated
	0.897223	-0.252619	Q9JIF7	Coatomer subunit beta	Copb1	Not prenylated		+	2.81729	0.358166	P63323	40S ribosomal protein S12	Rps12	Not Prenylated
	0.0609475	0.00478324	Q9JIK5	Nucleolar RNA helicase 2	Ddx21	Not prenylated		+	1.5312	0.535074	P62301	40S ribosomal protein S13	Rps13	Not Prenylated
	0.0774499	-0.132617	Q9JIX8	Apoptotic chromatin condensation inducer in the nucleus	Acin1	Not prenylated			0.239116	-0.0488532	P62264	40S ribosomal protein S14	Rps14	Not Prenylated
	0.200579	0.171779	Q9JKN1	Zinc transporter 7	Slc30a7	Not prenylated		+	1.55531	0.316339	P62245	40S ribosomal protein S15a	Rps15a	Not Prenylated
	0.555836	-0.497582	Q9JKV5	Secretory carrier-associated membrane protein 4	Scamp4	Not prenylated		+	2.66826	1.1336	P14131	40S ribosomal protein S16	Rps16	Not Prenylated
	0.027774	0.0182424	Q9JKX6	ADP-sugar pyrophosphatase	Nudt5	Not prenylated		+	1.39325	0.411437	P63276	40S ribosomal protein S17	Rps17	Not Prenylated
+	1.53969	-0.53003	Q9JLJ2	4-trimethylaminobutyraldehyde dehydrogenase	Aldh9a1	Not prenylated			0.475183	0.199567	Q9CZX8	40S ribosomal protein S19	Rps19	Not Prenylated
	1.57898	0.458311	Q9JLV5	Cullin-3	Cul3	Not prenylated			0.355023	0.0438458	P25444	40S ribosomal protein S2	Rps2	Not Prenylated
	0.541401	-0.133487	Q9JM90	Signal-transducing adaptor protein 1	Stap1	Not prenylated			0.868977	-0.234763	P60867	40S ribosomal protein S20	Rps20	Not Prenylated
+	2.58415	-1.21467	Q9JMA1	Ubiquitin carboxyl-terminal hydrolase 14	Usp14	Not prenylated			1.05721	0.310213	Q9CQR2	40S ribosomal protein S21	Rps21	Not Prenylated
	0.425367	0.09009	Q9QUM9	Proteasome subunit alpha type-6	Psma6	Not prenylated			0.270122	-0.0729176	P62267	40S ribosomal protein S23	Rps23	Not Prenylated
	0.320356	-0.10663	Q9QUR6	Prolyl endopeptidase	Prep	Not prenylated			0.209831	-0.0851673	P62849	40S ribosomal protein S24	Rps24	Not Prenylated
	0.350207	0.188139	Q9QXK3	Coatomer subunit gamma-2	Copg2	Not prenylated		+	2.06636	0.468185	P62852	40S ribosomal protein S25	Rps25	Not Prenylated
	0.543615	-0.261185	Q9QXK7	Cleavage and polyadenylation specificity factor subunit 3	Cpsf3	Not prenylated			0.499092	-0.135559	P62855	40S ribosomal protein S26	Rps26	Not Prenylated
	0.948671	0.340973	Q9QXT1	Dual adapter for phosphotyrosine and 3-phosphotyrosine and 3-phosphoinositide	Dapp1	Not prenylated		+	2.57422	0.63503	Q6ZWY3;Q6ZWU9	40S ribosomal protein S27-like;40S ribosomal protein S27	Rps27l;Rps27	Not Prenylated
	0.995966	-0.706853	Q9QY76	Vesicle-associated membrane protein-associated protein B	Vapb	Not prenylated			0.0364699	0.00647672	P62858	40S ribosomal protein S28	Rps28	Not Prenylated
	0.673774	-1.3187	Q9QYI3	DnaJ homolog subfamily C member 7	Dnajc7	Not prenylated			1.39084	0.232991	P62908	40S ribosomal protein S3	Rps3	Not Prenylated
+	2.77179	0.918018	Q9QZE5	Coatomer subunit gamma-1	Copg1	Not prenylated			0.926186	0.180922	P97351	40S ribosomal protein S3a	Rps3a	Not Prenylated
	1.10012	-0.756284	Q9QZI9	Serine incorporator 3	Serinc3	Not prenylated			0.945385	0.300891	P62702;V9GWY0	40S ribosomal protein S4, X isoform	Rps4x	Not Prenylated
	0.581362	0.107745	Q9QZQ8	Core histone macro-H2A.1	H2afy	Not prenylated			0.71809	0.265237	P97461	40S ribosomal protein S5;40S ribosomal protein S5, N-terminally processed	Rps5	Not Prenylated
+	1.53692	-1.53021	Q9QZZ4	Unconventional myosin-XV	Myo15a	Not prenylated			0.0664731	0.0165389	P62754	40S ribosomal protein S6	Rps6	Not Prenylated
+	3.41068	0.698564	Q9R0E1	Procollagen-lysine,2-oxoglutarate 5-dioxygenase 3	Plod3	Not prenylated		+	1.63134	-0.570203	P18653;Q9WUT3;P18654	Ribosomal protein S6 kinase alpha-1;Ribosomal protein S6 kinase alpha-2;Ribosomal protein S6 kinase alpha-3	Rps6ka1;Rps6ka2;Rps6ka3	Not Prenylated
+	1.33967	-0.926949	Q9R0Q7	Prostaglandin E synthase 3	Ptges3	Not prenylated			0.675916	0.296339	P62082	40S ribosomal protein S7	Rps7	Not Prenylated
	1.62369	0.44917	Q9R190	Metastasis-associated protein MTA2	Mta2	Not prenylated			0.868589	0.102139	P62242	40S ribosomal protein S8	Rps8	Not Prenylated
	0.138292	0.0710957	Q9R1J0	Sterol-4-alpha-carboxylate 3-dehydrogenase, decarboxylating	Nsdhl	Not prenylated		+	1.70136	-0.284315	Q6ZWN5	40S ribosomal protein S9	Rps9	Not Prenylated
	0.640845	0.270019	Q9R1P0	Proteasome subunit alpha type-4	Psma4	Not prenylated		+	2.1353	0.46049	P14206	40S ribosomal protein SA	Rpsa	Not Prenylated
+	2.43627	0.627787	Q9R1P1	Proteasome subunit beta type-3	Psmb3	Not prenylated			1.44059	-0.195237	Q99PL5	Ribosome-binding protein 1	Rrbp1	Not Prenylated
	1.42565	0.558056	Q9R1T2	SUMO-activating enzyme subunit 1;SUMO-activating enzyme subunit 1, N-terminally processed	Sae1	Not prenylated			0.954301	0.147602	P07742	Ribonucleoside-diphosphate reductase large subunit	Rrm1	Not Prenylated
	1.18632	0.465178	Q9WTP6	Adenylate kinase 2, mitochondrial;Adenylate kinase 2, mitochondrial, N-terminally processed	Ak2	Not prenylated			0.735791	0.693065	P56183	Ribosomal RNA processing protein 1 homolog A	Rrp1	Not Prenylated
	1.3354	-0.557243	Q9WU78	Programmed cell death 6-interacting protein	Pdcd6ip	Not prenylated		+	1.71593	-0.250752	Q6P5B0	RRP12-like protein	Rrp12	Not Prenylated
	0.387174	0.0892228	Q9WUA2	Phenylalanine--tRNA ligase beta subunit	Farsb	Not prenylated			0.00515051	0.00237879	Q8BVY0	Ribosomal L1 domain-containing protein 1	Rsl1d1	Not Prenylated
+	1.46169	-0.570162	Q9WUA3	ATP-dependent 6-phosphofructokinase, platelet type	Pfkp	Not prenylated			0.601531	-0.075942	Q99LF4	tRNA-splicing ligase RtcB homolog	Rtcb	Not Prenylated
	0.350926	-0.0910318	Q9WUP7	Ubiquitin carboxyl-terminal hydrolase isozyme L5	Uchl5	Not prenylated			0.232193	0.045023	Q8K0T0	Reticulon-1	Rtn1	Not Prenylated
+	1.44435	0.76623	Q9WV32	Actin-related protein 2/3 complex subunit 1B	Arpc1b	Not prenylated			0.188855	-0.063899	Q9ES97	Reticulon-3	Rtn3	Not Prenylated
+	1.23581	-1.18285	Q9WV55	Vesicle-associated membrane protein-associated protein A	Vapa	Not prenylated		+	1.79305	-0.613686	Q8R4Y8	Rotatin	Rttn	Not Prenylated
	1.77245	-0.0791712	Q9WVA4;Q9R1Q8	Transgelin-2	Tagln2	Not prenylated		+	1.64311	0.360103	P60122	RuvB-like 1	Ruvbl1	Not Prenylated
+	1.45822	-1.11848	Q9WVF7	DNA polymerase epsilon catalytic subunit A	Pole	Not prenylated			0.272371	0.0760943	Q9WTM5	RuvB-like 2	Ruvbl2	Not Prenylated
+	4.18873	2.39357	Q9Z0N1	Eukaryotic translation initiation factor 2 subunit 3, X-linked	Eif2s3x	Not prenylated		+	2.14069	0.428402	Q9R1T2	SUMO-activating enzyme subunit 1;SUMO-activating enzyme subunit 1, N-terminally processed	Sae1	Not Prenylated
+	3.54944	1.21864	Q9Z0R9	Fatty acid desaturase 2	Fads2	Not prenylated		+	1.2374	0.340835	Q80YR5;D3YXK2	Scaffold attachment factor B2;Scaffold attachment factor B1	Safb2;Safb	Not Prenylated
	0.404625	0.100226	Q9Z0X1	Apoptosis-inducing factor 1, mitochondrial	Aifm1	Not prenylated		+	1.33169	-0.697371	Q62255	Sal-like protein 3	Sall3	Not Prenylated
	0.966055	-0.43821	Q9Z110	Delta-1-pyrroline-5-carboxylate synthase;Glutamate 5-kinase;Gamma-glutamyl phosphate reductase	Aldh18a1	Not prenylated		+	1.69488	-0.708884	Q9D1J3	SAP domain-containing ribonucleoprotein	Sarnp	Not Prenylated
	0.642049	0.256836	Q9Z127	Large neutral amino acids transporter small subunit 1	Slc7a5	Not prenylated		+	2.20726	0.503009	P26638	Serine--tRNA ligase, cytoplasmic	Sars	Not Prenylated
+	3.12591	0.698932	Q9Z130	Heterogeneous nuclear ribonucleoprotein D-like	Hnrnpdl	Not prenylated			0.308798	0.0776412	Q7TSH6		Scaf4	Not Prenylated
+	1.86269	-0.949118	Q9Z1F9	SUMO-activating enzyme subunit 2	Uba2	Not prenylated		+	2.68847	-0.438286	REV__Q9ERN0;Q9ERN0	Secretory carrier-associated membrane protein 2	Scamp2	Not Prenylated
	0.914491	-0.386203	Q9Z1N5	Spliceosome RNA helicase Ddx39b	Ddx39b	Not prenylated		+	2.05105	-1.12518	Q9JKV5	Secretory carrier-associated membrane protein 4	Scamp4	Not Prenylated
+	2.4878	-0.455485	Q9Z1Q5	Chloride intracellular channel protein 1	Clic1	Not prenylated			0.309888	0.0603234	Q80UZ2	Protein SDA1 homolog	Sdad1	Not Prenylated
	1.46433	0.114537	Q9Z1Q9	Valine--tRNA ligase	Vars	Not prenylated			0.585392	-0.112252	Q8K2B3	Succinate dehydrogenase [ubiquinone] flavoprotein subunit, mitochondrial	Sdha	Not Prenylated
	1.18852	0.368251	Q9Z1Z2	Serine-threonine kinase receptor-associated protein	Strap	Not prenylated		+	1.41955	-0.351322	Q9CQA3	Succinate dehydrogenase [ubiquinone] iron-sulfur subunit, mitochondrial	Sdhb	Not Prenylated
	0.330211	0.159859	Q9Z204	Heterogeneous nuclear ribonucleoproteins C1/C2	Hnrnpc	Not prenylated		+	1.95581	-0.60657	Q9CZB0	Succinate dehydrogenase cytochrome b560 subunit, mitochondrial	Sdhc	Not Prenylated
	0.20868	0.0766611	Q9Z277	Tyrosine-protein kinase BAZ1B	Baz1b	Not prenylated		+	1.02066	-0.573445	Q3UPL0	Protein transport protein Sec31A	Sec31a	Not Prenylated
+	1.37431	-0.94508	Q9Z2I0	LETM1 and EF-hand domain-containing protein 1, mitochondrial	Letm1	Not prenylated			0.515907	0.117103	Q3TZ89	Protein transport protein Sec31B	Sec31b	Not Prenylated
+	2.48108	-0.93352	Q9Z2I8	Succinyl-CoA ligase [GDP-forming] subunit beta, mitochondrial	Suclg2	Not prenylated			0.190468	-0.0825987	Q9JLR1;P61620	Protein transport protein Sec61 subunit alpha isoform 2;Protein transport protein Sec61 subunit alpha isoform 1	Sec61a2;Sec61a1	Not Prenylated
	1.01063	-0.597928	Q9Z2I9	Succinyl-CoA ligase [ADP-forming] subunit beta, mitochondrial	Sucla2	Not prenylated			0.234696	-0.170288	Q9CQS8;E9PW43	Protein transport protein Sec61 subunit beta	Sec61b;Gm10320	Not Prenylated
	0.686587	0.702839	Q9Z2N8	Actin-like protein 6A	Actl6a	Not prenylated		+	2.66436	-0.378539	Q8VHE0	Translocation protein SEC63 homolog	Sec63	Not Prenylated
+	3.63844	-1.63555	Q9Z2X1	Heterogeneous nuclear ribonucleoprotein F;Heterogeneous nuclear ribonucleoprotein F, N-terminally processed	Hnrnpf	Not prenylated			0.864156	0.19797	Q9CY58	Plasminogen activator inhibitor 1 RNA-binding protein	Serbp1	Not Prenylated
								+	2.23653	-1.10262	Q9QZI9	Serine incorporator 3	Serinc3	Not Prenylated
									0.0576408	-0.00907358	Q9D154;Q5SV42;Q8VHP7	Leukocyte elastase inhibitor A	Serpinb1a	Not Prenylated
								+	1.83589	-0.581836	Q9DAV6;I7HJI5		Serpinb9b;Serpinb9c	Not Prenylated
								+	1.81665	-0.964166	Q07235	Glia-derived nexin	Serpine2	Not Prenylated
								+	1.62186	0.297424	Q64213	Splicing factor 1	Sf1	Not Prenylated
								+	1.62607	-0.590515	Q62203	Splicing factor 3A subunit 2	Sf3a2	Not Prenylated
								+	1.85266	-0.837613	Q9D554	Splicing factor 3A subunit 3	Sf3a3	Not Prenylated
									0.197736	0.0599346	Q99NB9	Splicing factor 3B subunit 1	Sf3b1	Not Prenylated
									1.0685	0.193627	Q921M3	Splicing factor 3B subunit 3	Sf3b3	Not Prenylated
								+	3.22625	0.915919	O70456	14-3-3 protein sigma	Sfn	Not Prenylated
									1.30713	-0.24074	Q8VIJ6	Splicing factor, proline- and glutamine-rich	Sfpq	Not Prenylated
								+	1.6991	-0.757578	Q925N2	Sideroflexin-2	Sfxn2	Not Prenylated
								+	0.915228	-0.531036	Q9ERE3	Serine/threonine-protein kinase Sgk3	Sgk3	Not Prenylated
								+	1.66879	0.28952	Q91VW3	SH3 domain-binding glutamic acid-rich-like protein 3	Sh3bgrl3	Not Prenylated
								+	2.02398	-0.429633	Q9CZN7;P50431	Serine hydroxymethyltransferase	Shmt2	Not Prenylated
								+	0.993785	-2.12737	Q9D5J6	Sedoheptulokinase	Shpk	Not Prenylated
									0.65976	-0.160142	Q9CZU3	Superkiller viralicidic activity 2-like 2	Skiv2l2	Not Prenylated
									0.654629	0.296593	P53986	Monocarboxylate transporter 1	Slc16a1	Not Prenylated
								+	2.76069	-0.679714	Q8JZR4	Excitatory amino acid transporter 5	Slc1a7	Not Prenylated
									0.605401	-0.152471	Q9CR62	Mitochondrial 2-oxoglutarate/malate carrier protein	Slc25a11	Not Prenylated
								+	1.5603	-0.391685	Q8VEM8	Phosphate carrier protein, mitochondrial	Slc25a3	Not Prenylated
									1.09419	-0.267588	P48962	ADP/ATP translocase 1	Slc25a4	Not Prenylated
									1.39539	-0.13201	P51881;Q3V132	ADP/ATP translocase 2;ADP/ATP translocase 2, N-terminally processed	Slc25a5	Not Prenylated
								+	4.49067	-0.752719	Q31125	Zinc transporter SLC39A7	Slc39a7	Not Prenylated
									1.4747	-0.174528	P10852	4F2 cell-surface antigen heavy chain	Slc3a2	Not Prenylated
								+	2.38016	-0.587354	Q9Z127	Large neutral amino acids transporter small subunit 1	Slc7a5	Not Prenylated
									0.644944	-0.312738	V9GXG1		Slfn14	Not Prenylated
									1.00985	-0.0589997	Q91ZW3;Q6PGB8	SWI/SNF-related matrix-associated actin-dependent regulator of chromatin subfamily A member 5	Smarca5	Not Prenylated
								+	2.44881	-0.676798	P97496	SWI/SNF complex subunit SMARCC1	Smarcc1	Not Prenylated
									0.715935	0.301591	Q9CU62	Structural maintenance of chromosomes protein 1A	Smc1a	Not Prenylated
									0.992621	-0.0979274	Q8CG48	Structural maintenance of chromosomes protein 2	Smc2	Not Prenylated
								+	2.68385	0.94761	Q9CW03	Structural maintenance of chromosomes protein 3	Smc3	Not Prenylated
								+	2.52232	-0.751435	Q8CG47	Structural maintenance of chromosomes protein 4	Smc4	Not Prenylated
									2.60345	0.118628	Q78PY7	Staphylococcal nuclease domain-containing protein 1	Snd1	Not Prenylated
									0.524018	-0.0666463	Q6P4T2	U5 small nuclear ribonucleoprotein 200 kDa helicase	Snrnp200	Not Prenylated
									0.251781	-0.0913823	Q6PE01	U5 small nuclear ribonucleoprotein 40 kDa protein	Snrnp40	Not Prenylated
									0.801116	0.423284	Q62376	U1 small nuclear ribonucleoprotein 70 kDa	Snrnp70	Not Prenylated
									0.187363	-0.0679868	P27048;P63163	Small nuclear ribonucleoprotein-associated protein B;Small nuclear ribonucleoprotein-associated protein N	Snrpb;Snrpn	Not Prenylated
									0.469498	-0.170483	P62315	Small nuclear ribonucleoprotein Sm D1	Snrpd1	Not Prenylated
									0.233527	0.0668942	P62317	Small nuclear ribonucleoprotein Sm D2	Snrpd2	Not Prenylated
								+	2.11364	-0.605163	P09671	Superoxide dismutase [Mn], mitochondrial	Sod2	Not Prenylated
									0.198048	0.0568733	Q64442	Sorbitol dehydrogenase	Sord	Not Prenylated
								+	2.06517	-1.36229	Q9D9W0	Speriolin-like protein	Spatc1l	Not Prenylated
									0.0136087	0.00945917	P16546	Spectrin alpha chain, non-erythrocytic 1	Sptan1	Not Prenylated
								+	2.84197	-0.669811	Q62261	Spectrin beta chain, non-erythrocytic 1	Sptbn1	Not Prenylated
								+	2.95236	0.493334	Q8BMA6	Signal recognition particle subunit SRP68	Srp68	Not Prenylated
								+	2.29349	0.498616	F8VQC1	Signal recognition particle subunit SRP72	Srp72	Not Prenylated
								+	3.82881	-1.23917	Q52KI8	Serine/arginine repetitive matrix protein 1	Srrm1	Not Prenylated
								+	1.46967	-1.28795	Q8BTI8	Serine/arginine repetitive matrix protein 2	Srrm2	Not Prenylated
								+	1.47846	0.559113	Q99MR6	Serrate RNA effector molecule homolog	Srrt	Not Prenylated
								+	1.81277	-0.866714	E9Q6E5		Srsf11	Not Prenylated
								+	1.40953	-0.315166	P84104	Serine/arginine-rich splicing factor 3	Srsf3	Not Prenylated
								+	1.99985	-0.395573	Q8BL97	Serine/arginine-rich splicing factor 7	Srsf7	Not Prenylated
								+	2.40349	0.702693	P32067	Lupus La protein homolog	Ssb	Not Prenylated
								+	0.824461	-0.886928	Q08943	FACT complex subunit SSRP1	Ssrp1	Not Prenylated
									0.496326	0.145063	Q99L47	Hsc70-interacting protein	St13	Not Prenylated
								+	1.62076	0.652109	Q61542	StAR-related lipid transfer protein 3	Stard3	Not Prenylated
								+	1.68561	-0.834957	P52633	Signal transducer and transcription activator 6	Stat6	Not Prenylated
								+	2.43931	0.714241	Q60864	Stress-induced-phosphoprotein 1	Stip1	Not Prenylated
								+	1.90036	-0.543517	O55098	Serine/threonine-protein kinase 10	Stk10	Not Prenylated
									0.166753	-0.0947952	Q99JB2	Stomatin-like protein 2, mitochondrial	Stoml2	Not Prenylated
								+	1.6502	0.246159	Q9Z1Z2	Serine-threonine kinase receptor-associated protein	Strap	Not Prenylated
								+	2.73235	-0.652057	P46978	Dolichyl-diphosphooligosaccharide--protein glycosyltransferase subunit STT3A	Stt3a	Not Prenylated
									0.456557	-0.158423	Q3TDQ1	Dolichyl-diphosphooligosaccharide--protein glycosyltransferase subunit STT3B	Stt3b	Not Prenylated
								+	1.42767	0.499207	P63166	Small ubiquitin-related modifier 1	Sumo1	Not Prenylated
								+	1.45483	-0.734925	Q8BJS4	SUN domain-containing protein 2	Sun2	Not Prenylated
								+	3.27261	0.305781	Q920B9	FACT complex subunit SPT16	Supt16h	Not Prenylated
								+	2.0067	-2.09016	Q8BHS8	Syntabulin	Sybu	Not Prenylated
								+	2.02106	-0.923471	Q62209	Synaptonemal complex protein 1	Sycp1	Not Prenylated
									0.0797282	0.0145	Q7TMK9;Q8VHM5	Heterogeneous nuclear ribonucleoprotein Q	Syncrip;Hnrnpr	Not Prenylated
								+	2.69238	0.889597	Q9WVA4;Q9R1Q8	Transgelin-2	Tagln2	Not Prenylated
								+	2.34524	0.47782	Q93092	Transaldolase	Taldo1	Not Prenylated
									0.790909	-0.0873467	Q8BYC6	Serine/threonine-protein kinase TAO3	Taok3	Not Prenylated
								+	2.9158	0.344008	Q921F2	TAR DNA-binding protein 43	Tardbp	Not Prenylated
									0.693767	-0.193225	Q8C4J7	Transducin beta-like protein 3	Tbl3	Not Prenylated
									0.370962	0.258033	Q8R3L2	Transcription factor 25	Tcf25	Not Prenylated
								+	2.13225	-0.370917	P11983	T-complex protein 1 subunit alpha	Tcp1	Not Prenylated
									0.182364	-0.0801789	Q9CY27	Very-long-chain enoyl-CoA reductase	Tecr	Not Prenylated
									0.988656	-0.166781	Q9Z1A1		Tfg	Not Prenylated
								+	2.73015	-0.899982	Q62351	Transferrin receptor protein 1	Tfrc	Not Prenylated
								+	4.4652	-1.37842	P04202	Transforming growth factor beta-1;Latency-associated peptide	Tgfb1	Not Prenylated
									0.444464	-0.116895	Q8BKT7	THO complex subunit 5 homolog	Thoc5	Not Prenylated
									0.00739215	0.00199604	Q8C1A5	Thimet oligopeptidase	Thop1	Not Prenylated
									0.408473	-0.0323229	Q569Z6	Thyroid hormone receptor-associated protein 3	Thrap3	Not Prenylated
								+	3.43548	1.20088	P52912	Nucleolysin TIA-1	Tia1	Not Prenylated
								+	1.69201	-0.613085	Q8BQ33	Treslin	Ticrr	Not Prenylated
								+	3.92273	-1.24048	Q9CQ85	Mitochondrial import inner membrane translocase subunit Tim22	Timm22	Not Prenylated
								+	2.51571	0.236357	P40142	Transketolase	Tkt	Not Prenylated
								+	1.75453	0.290203	P26039	Talin-1	Tln1	Not Prenylated
									1.03532	0.194473	Q71LX4	Talin-2	Tln2	Not Prenylated
								+	1.4912	-0.436277	Q9D1D4	Transmembrane emp24 domain-containing protein 10	Tmed10	Not Prenylated
									0.568633	0.102562	Q9CR67	Transmembrane protein 33	Tmem33	Not Prenylated
								+	1.53334	-0.627739	Q61033	Lamina-associated polypeptide 2, isoforms alpha/zeta	Tmpo	Not Prenylated
								+	2.17562	0.697793	Q8VBT0	Thioredoxin-related transmembrane protein 1	Tmx1	Not Prenylated
								+	1.87122	-0.353923	Q8BFY9	Transportin-1	Tnpo1	Not Prenylated
									0.0140339	-0.00633145	Q9CZW5	Mitochondrial import receptor subunit TOM70	Tomm70a	Not Prenylated
								+	1.29637	-0.642238	Q04750	DNA topoisomerase 1	Top1	Not Prenylated
									1.0227	-0.246548	Q01320;Q64511	DNA topoisomerase 2-alpha	Top2a	Not Prenylated
									0.104687	-0.085474	Q921T2	Torsin-1A-interacting protein 1	Tor1aip1	Not Prenylated
								+	2.121	0.565119	P17751	Triosephosphate isomerase	Tpi1	Not Prenylated
								+	2.18246	0.63524	P21107;P58771;CON__Q3SX28;P58774	Tropomyosin alpha-3 chain;Tropomyosin alpha-1 chain	Tpm3;Tpm1	Not Prenylated
									0.223528	-0.0931883	D3Z2H9		Tpm3-rs7	Not Prenylated
									0.502242	0.145096	F6ZDS4	Nucleoprotein TPR	Tpr	Not Prenylated
									1.09246	0.219183	P63028	Translationally-controlled tumor protein	Tpt1	Not Prenylated
									0.585719	-0.0653842	Q62318	Transcription intermediary factor 1-beta	Trim28	Not Prenylated
								+	1.74333	-0.752676	Q3TX08	tRNA (guanine(26)-N(2))-dimethyltransferase	Trmt1	Not Prenylated
								+	2.88388	-2.38613	Q792Z1		Try10	Not Prenylated
								+	2.73264	-1.79617	Q9R0T7;Q9QUK9		Try4;Try5	Not Prenylated
								+	3.07889	-1.45205	E9Q7M2;Q9Z2S7;Q9EQN3;P62500	TSC22 domain family protein 3;TSC22 domain family protein 4;TSC22 domain family protein 1	Tsc22d2;Tsc22d3;Tsc22d4;Tsc22d1	Not Prenylated
									0.104073	0.0956694	Q99P25	Translin-associated factor X-interacting protein 1	Tsnaxip1	Not Prenylated
									0.322683	0.278886	Q5SWD9	Pre-rRNA-processing protein TSR1 homolog	Tsr1	Not Prenylated
								+	2.39398	-2.14286	Q3V038	Tetratricopeptide repeat protein 9A	Ttc9	Not Prenylated
								+	1.19803	0.317911	A2ASS6	Titin	Ttn	Not Prenylated
									1.73649	0.160574	P68373;P68369;P05213;P05214;P68368;Q9JJZ2	Tubulin alpha-1C chain;Tubulin alpha-1A chain;Tubulin alpha-1B chain;Tubulin alpha-3 chain;Tubulin alpha-4A chain	Tuba1c;Tuba1a;Tuba1b;Tuba3a;Tuba4a	Not Prenylated
								+	1.69644	0.257536	P68372;Q9D6F9;Q922F4;CON__ENSEMBL:ENSBTAP00000025008;A2AQ07	Tubulin beta-4B chain;Tubulin beta-4A chain	Tubb4b;Tubb4a	Not Prenylated
								+	2.88863	0.442597	P99024;Q9CWF2;Q7TMM9	Tubulin beta-5 chain;Tubulin beta-2B chain;Tubulin beta-2A chain	Tubb5;Tubb2b;Tubb2a	Not Prenylated
								+	4.08577	1.46873	P10639	Thioredoxin	Txn	Not Prenylated
								+	2.33129	0.420767	Q8CDN6	Thioredoxin-like protein 1	Txnl1	Not Prenylated
									0.306701	-0.103066	Q9D883	Splicing factor U2AF 35 kDa subunit	U2af1	Not Prenylated
								+	1.59329	0.40782	P26369	Splicing factor U2AF 65 kDa subunit	U2af2	Not Prenylated
								+	2.09581	-0.600504	Q6NV83	U2 snRNP-associated SURP motif-containing protein	U2surp	Not Prenylated
									0.01649	0.0029974	Q02053	Ubiquitin-like modifier-activating enzyme 1	Uba1	Not Prenylated
									0.355645	-0.0694927	Q9Z1F9	SUMO-activating enzyme subunit 2	Uba2	Not Prenylated
								+	1.71456	0.330601	Q80X50	Ubiquitin-associated protein 2-like	Ubap2l	Not Prenylated
									0.785017	-0.320627	P63280	SUMO-conjugating enzyme UBC9	Ube2i	Not Prenylated
								+	1.69981	1.19152	P61087	Ubiquitin-conjugating enzyme E2 K	Ube2k	Not Prenylated
									0.742993	0.17377	P68037	Ubiquitin-conjugating enzyme E2 L3	Ube2l3	Not Prenylated
								+	1.39881	-0.496077	P61089	Ubiquitin-conjugating enzyme E2 N	Ube2n	Not Prenylated
								+	1.18722	0.487175	O08759	Ubiquitin-protein ligase E3A	Ube3a	Not Prenylated
								+	1.00279	-0.97849	Q78JW9	Ubiquitin domain-containing protein UBFD1	Ubfd1	Not Prenylated
									0.501713	0.317205	P25976	Nucleolar transcription factor 1	Ubtf	Not Prenylated
								+	2.62516	-1.90258	Q9WUP7	Ubiquitin carboxyl-terminal hydrolase isozyme L5	Uchl5	Not Prenylated
									0.432252	-0.147276	Q6P5E4	UDP-glucose:glycoprotein glucosyltransferase 1	Uggt1	Not Prenylated
								+	1.36331	0.252386	Q8VDF2	E3 ubiquitin-protein ligase UHRF1	Uhrf1	Not Prenylated
									1.06227	0.235616	Q9CZ13	Cytochrome b-c1 complex subunit 1, mitochondrial	Uqcrc1	Not Prenylated
								+	3.7995	-0.957853	Q9CQ69	Cytochrome b-c1 complex subunit 8	Uqcrq	Not Prenylated
								+	1.24493	-0.542342	Q78IK2	Up-regulated during skeletal muscle growth protein 5	Usmg5	Not Prenylated
								+	2.80054	-0.438112	Q5SSI6	U3 small nucleolar RNA-associated protein 18 homolog	Utp18	Not Prenylated
								+	1.91831	0.340104	Q5XG71	Small subunit processome component 20 homolog	Utp20	Not Prenylated
								+	3.06071	0.478145	Q9WV55	Vesicle-associated membrane protein-associated protein A	Vapa	Not Prenylated
									0.801644	0.1034	Q9Z1Q9	Valine--tRNA ligase	Vars	Not Prenylated
									1.11825	-0.283042	P27870	Proto-oncogene vav	Vav1	Not Prenylated
									0.28056	-0.0872545	Q01853	Transitional endoplasmic reticulum ATPase	Vcp	Not Prenylated
								+	2.46503	0.462729	Q60932	Voltage-dependent anion-selective channel protein 1	Vdac1	Not Prenylated
								+	2.31127	-0.688668	Q60930	Voltage-dependent anion-selective channel protein 2	Vdac2	Not Prenylated
								+	1.17268	0.302145	Q60931	Voltage-dependent anion-selective channel protein 3	Vdac3	Not Prenylated
									1.21419	-0.238916	P20152	Vimentin	Vim	Not Prenylated
								+	2.04232	-1.02658	L7N2A0		Vmn2r15	Not Prenylated
								+	0.895129	0.752889	L7N282;L7N2D4		Vmn2r46;Vmn2r29	Not Prenylated
									0.0191077	0.0039854	P32921	Tryptophan--tRNA ligase, cytoplasmic;T1-TrpRS;T2-TrpRS	Wars	Not Prenylated
								+	2.46803	0.531067	O88342	WD repeat-containing protein 1	Wdr1	Not Prenylated
								+	2.80253	-1.81153	Q6ZQL4	WD repeat-containing protein 43	Wdr43	Not Prenylated
								+	2.22762	-0.898417	Q5GH67	XK-related protein 4	Xkr4	Not Prenylated
									0.928637	0.156868	Q6P5F9	Exportin-1	Xpo1	Not Prenylated
								+	2.22873	-1.11163	Q9EPL0	Xylosyltransferase 2	Xylt2	Not Prenylated
									0.298209	0.12142	Q91WQ3	Tyrosine--tRNA ligase, cytoplasmic;Tyrosine--tRNA ligase, cytoplasmic, N-terminally processed	Yars	Not Prenylated
								+	0.920469	0.571224	P62960	Nuclease-sensitive element-binding protein 1	Ybx1	Not Prenylated
									0.000311107	-0.000302633	Q9CR11	YEATS domain-containing protein 4	Yeats4	Not Prenylated
								+	1.36068	0.335596	Q91YT7	YTH domain-containing family protein 2	Ythdf2	Not Prenylated
								+	2.89077	0.871789	P62259	14-3-3 protein epsilon	Ywhae	Not Prenylated
								+	3.49164	0.803419	P61982	14-3-3 protein gamma;14-3-3 protein gamma, N-terminally processed	Ywhag	Not Prenylated
								+	3.80105	0.78109	P68510	14-3-3 protein eta	Ywhah	Not Prenylated
								+	1.97374	0.420546	P68254;Q9CQV8	14-3-3 protein theta	Ywhaq	Not Prenylated
								+	1.38847	0.274861	P63101	14-3-3 protein zeta/delta	Ywhaz	Not Prenylated
									0.561682	-0.270267	B2RPU8;Q9D1L0	Coiled-coil-helix-coiled-coil-helix domain-containing protein 2	Zbed5;Chchd2	Not Prenylated
								+	2.05032	-1.04822	Q9D534	Zinc finger C2HC domain-containing protein 1B	Zc2hc1b	Not Prenylated
								+	2.92056	0.529068	Q3TIV5	Zinc finger CCCH domain-containing protein 15	Zc3h15	Not Prenylated
								+	4.61375	1.04021	Q9Z2U2	Zinc finger protein 292	Zfp292	Not Prenylated
									0.427812	0.282374	Q62396	Zinc finger protein 92	Zfp92	Not Prenylated
								+	4.11481	-0.622998	Q80W54	CAAX prenyl protease 1 homolog	Zmpste24	Not Prenylated
								+	1.73957	-1.34774	Q61624	Zinc finger protein 148	Znf148	Not Prenylated
									0.703548	0.714406	Q80YR4	Zinc finger protein 598	Znf598	Not Prenylated
									0.849655	0.273743	Q9R020	Zinc finger Ran-binding domain-containing protein 2	Zranb2	Not Prenylated
								+	1.99112	-0.829228	Q5SSH7	Zinc finger ZZ-type and EF-hand domain-containing protein 1	Zzef1	Not Prenylated
								+	2.78389	-0.437966	A0A0J9YUD5			Not Prenylated
								+	2.05445	-0.807939	A0A140LJ72			Not Prenylated
								+	0.908139	0.467962	A0A2I3BR81			Not Prenylated
								+	1.69905	-0.818085	A0A571BEV2			Not Prenylated
								+	1.35609	-0.637975	A3KGF9	Uncharacterized protein C15orf52 homolog		Not Prenylated
									0.0523702	0.00895022	Q9CQE8	UPF0568 protein C14orf166 homolog		Not Prenylated

## Sheet: Figure 4
Fig 4b						Fig.4c					Fig. 4d
Vehicle matured PMNs						Vehicle matured PMNs					Geranylgeranylcysteine
GeranylgeranylPP						Geranylgeranylcysteine					Primary BM PMNs
WT	Pcyox1l CRISPRed KO					WT	Pcyox1l CRISPRed KO
0.016103	0.006819					15951	11238				WT	WT PA	Pcyox1l KO	Pcyox1l KO PA
0.015181	0.008949					13243	13111				146698	24237	46072	59170
0.011764	0.00551					15695	12646				97589	38374	38378	132208
											100583	27476	51796	102332
Farnesyl-PP						Farnesylcysteine
WT	Pcyox1l CRISPRed KO					WT	Pcyox1l CRISPRed KO
0.289981	0.498626					3.22437	2.57002
0.295535	0.575334					3.49897	2.13711
0.484979	0.699275					3.70894	2.4907
GCSF matured PMNs						GCSF matured PMNs
GeranylgeranylPP						Geranylgeranylcysteine
WT	Pcyox1l CRISPRed KO					WT	Pcyox1l CRISPRed KO
0.35166	0.182561					23079	18744
0.345969	0.087609					24366	17930
0.269255	0.115584					24274	19536
FarnesylPP						Farnesylcysteine
WT	Pcyox1l CRISPRed KO					WT	Pcyox1l CRISPRed KO
5.47912	4.57304					5.16916	2.07067
5.0185	2.29949					6.25133	2.27792
6.35171	1.98995					6.57066	2.14781

## Sheet: Figure 5
PAO1 CFU			PAO1 Pathology
WT	Pcyox1l KO		WT	Pcyox1l KO
7500	8500		3	4
21000	18500		3	4
65000	16500		3	4
1500	3000		3	2
4800	350		2.5	3
300	16500		2.5	4
2250	50500		2	3
460	5000		2.5	2.5
3000	20000		2	2.5
125	30500		2	3
230	35000		2	3
1550	700		3	3
125	900		3	4
	35000			3.5
	6500			4
6294 CFU			6294 Pathology
WT	Pcyox1l KO		WT	Pcyox1l KO
675000	575000		1	2.5
550000	5250000		2	3
825000	8250000		1.5	1.5
600000	1500000		1	2.5
625000	1500000		1	2.5
275000			2
175000			2
247500	107500		2
125000	525000		1.5
202500			3
200000			1
275000			2
675000			2
97500			2
92500			2

## Sheet: Figure 6
WBC		HCT		PMNs
WT	Pcyox1L KO	WT	Pcyox1L KO	WT	Pcyox1L KO			Absolute PMN cell numbers plotted
12.7	7.5	47.4	47.7	5.7	1.6
10.9	6	47.8	44.2	5	1.5			WT	Pcyox1l KO
12.1	7.3	47.4	46.8	5.3	2.3			1504	684
11	5.9	47.5	47.7	4.7	1			2	7840
9.5	7.1	47.5	50.2	4.9	4			78	5460
5	8.4	48.5	49.3	3.7	3			1314	1476
8.5		48		3.9				44	1859
9.5		47		5.8				8	4828
13.6		46.9		7				7	6902
12.1		49.9		5.8				11	3732
7.5		47.1		2.2				8	6552
9.2		46.2		2.1				43	1640
9.9		46.5		2.7					3190
									3612
									3140
									4797
GM-CSF									1863
WT	Pcyox1l KO								5928
1.64278e-08	2.86273e-08
2.30077e-08	2.78861e-08
7.28511e-09	2.22128e-08
1.02079e-08	2.68171e-08
1.00915e-08	2.34145e-08
1.47337e-08	2.32262e-08
1.25199e-08	2.30763e-08
1.30258e-08	2.66267e-08
1.87134e-08	1.25163e-08
2.59035e-08	2.55014e-08
2.23995e-08	3.24086e-08
1.53163e-08	3.06997e-08
1.35463e-08	2.18013e-08
1.65352e-08	6.33804e-09
IFNg
WT	Pcyox1l KO
1.08173e-09	1.9571e-09
1.20263e-09	1.96035e-09
7.60599e-10	2.53715e-09
7.36769e-10	3.38409e-09
9.85692e-10	2.62221e-09
1.25982e-09	1.89178e-09
7.72577e-10	2.08638e-09
1.80375e-09	2.44926e-09
1.68746e-09	1.29712e-09
3.4804e-09	2.44234e-09
2.61332e-09	6.1921e-09
6.82823e-11	4.0737e-09
2.37098e-09	3.42301e-09
2.31857e-09	1.53653e-10
Il-1b
WT	Pcyox1l KO
2.04555e-06	2.02973e-06
2.75018e-06	2.67231e-06
7.40562e-07	2.73686e-06
1.55495e-06	2.81801e-06
2.52655e-06	2.74804e-06
2.12095e-06	2.40716e-06
1.95566e-06	2.6237e-06
1.26395e-06	3.75984e-06
4.39951e-06	1.48127e-06
3.70489e-06	3.30057e-06
2.39931e-06	4.40981e-06
1.33531e-06	2.76332e-06
1.87642e-06	3.10367e-06
2.05842e-06	1.13836e-06
Il-6
WT	Pcyox1l KO
2.51516e-06	2.15425e-06
3.47905e-06	4.62986e-06
6.1679e-07	2.96747e-06
1.81764e-06	3.84391e-06
3.32623e-06	3.54055e-06
2.52513e-06	2.05259e-06
1.4798e-06	4.95962e-06
1.47954e-06	3.71218e-06
3.92062e-06	2.03609e-06
5.41723e-06	5.19877e-06
2.72635e-06	4.62684e-06
1.49852e-06	4.88328e-06
1.55341e-06	3.11702e-06
2.16549e-06	2.15826e-06
KC
WT	Pcyox1l KO
6.24937e-07	4.53552e-07
1.01514e-06	1.05035e-06
2.93332e-07	7.05242e-07
5.30054e-07	1.06703e-06
6.81143e-07	8.87955e-07
5.55337e-07	6.68223e-07
4.7915e-07	7.2687e-07
4.46352e-07	1.01827e-06
1.0277e-06	5.31152e-07
1.11608e-06	1.13492e-06
7.12521e-07	9.56621e-07
2.55594e-07	1.11641e-06
3.82593e-07	6.91846e-07
5.40709e-07	3.77286e-07
MIP2
WT	Pcyox1l KO
4.70964e-06	5.30869e-06
7.35632e-06	7.27569e-06
4.01075e-06	7.11158e-06
5.39603e-06	8.88667e-06
5.73656e-06	9.07057e-06
7.09882e-06	7.34122e-06
5.53264e-06	4.84468e-06
3.14987e-06	9.71435e-06
1.0827e-05	4.62884e-06
9.20783e-06	9.55206e-06
7.52179e-06	1.04553e-05
2.40021e-06	8.75215e-06
4.87857e-06	7.57788e-06
4.41523e-06	1.4352e-06
TNFa
WT	Pcyox1l KO
5.15294e-08	7.7639e-08
8.5758e-08	9.1455e-08
4.29389e-08	1.35761e-07
4.70372e-08	1.72485e-07
8.71406e-08	1.08141e-07
9.24169e-08	9.42505e-08
7.67078e-08	9.05867e-08
6.29248e-08	1.36471e-07
1.95954e-07	5.39196e-08
2.40811e-07	1.23833e-07
1.66514e-07	2.62081e-07
3.5993e-08	1.90901e-07
8.76502e-08	1.16503e-07
8.69258e-08	4.73325e-08
VEGF-a
WT	Pcyox1l KO
4.54865e-08	9.75401e-08
4.54169e-07	3.21738e-07
1.30105e-08	1.36437e-07
1.16783e-07	1.16537e-07
7.9584e-08	1.0151e-07
6.29287e-08	1.00557e-07
1.61907e-07	7.94259e-08
1.46775e-07	1.07629e-07
1.88086e-07	1.15276e-07
1.69101e-07	2.85543e-07
1.13803e-07	2.65711e-07
3.51426e-08	1.72181e-07
7.44473e-08	1.22581e-07
7.23062e-08	3.31681e-08
	WT>CD18 KO	Pcyox1l KO> CD18 KO	Vehicle> CD18 KO
	1500000	36000000	22000000
	1800000	20333333	23000000
	2000000	12333333	29333333
	1600000	19333333	29000000
	2900000	28666667	24000000
	WT>CD18 KO	Pcyox1l KO> CD18 KO	Vehicle> CD18 KO
	2	3	3
	2	3	3
	2.5	3.5	3
	2	4	3
	2	2.5	3

## Sheet: Supplementary Figure 3
Vehicle			GCSF				GG
WT	Pcyox1l CRISPRed KO		WT	Pcyox1l CRISPRed KO			WT	Pcyox1l CRISPRed KO
95.6522	65.7143		84.6154	85.1351			100	93.8775
80.7692	63.7681		77.7778	80			83.3333	98
85.7143	56		86.6667	76.6234			75.5556	80
75.6098	65.5172		91.6667	85.8974			83.7838	95.5556
80	62.5		85.7143	89.2308			84.9057	91.3793
81.25	63.1579		87.5	87.0968			73.5849	86.7647
100	63.2653		72.7273	81.5385			76.8293	75
93.75	59.5745		86.1111	71.1539			64.9123	77.1429
97.561	50		90.9091	80			61.2903	82.8125
89.4737	43.75		76.9231	87.5			65	79.5918
88.8889	60		87.5	92			49.2308	83.3333
97.561	74.5763		75	83.7209				74.3243
65.2174	69.5652		92.3077	78.9474				61.2245
80.9524	73.6842		76.4706	85.9375				54.5455
72.2222	29.4118		66.6667	60				46.4789
61.1111	33.3333		66.6667	57.732				58
64	58.3333			63.3663				60.8696
60.6061	61.6279			71.1111				55
73.8095	55.7377			75.4902				48
71.4286	55.8139			51.7241				55
85.7143	56.0976			69.697				37.5
	52.2388			95.4545				32
	51.8518			66.6667				28.2051
	55			71.4286				51.8518
	52.0833			71.4286
	85.7143
	64.7059
	56.5217
	48.718

## Sheet: Supplementary Figure 4
								Fig. 4a									Fig. 4b
Fig. 4c							No Ab_ROS										With Ab ROS
							Time	WT	WT	WT	WT		Pcyox1l CRISPRed KO	Pcyox1l CRISPRed KO	Pcyox1l CRISPRed KO		Time	WT	WT	Pcyox1l CRISPRed KO	Pcyox1l CRISPRed KO
V	V	GCSF	GCSF	GG	GG		0	11578.1	17847.5	17759.8	19217.5		2549.38	2388.13	2888.39		0	1651.75	1689.02	563.19	573.743
H8	Pcyox1l CRISPRed KO	H8	Pcyox1l CRISPRed KO	H8	Pcyox1l CRISPRed KO		0.6666	9889.25	13407.8	24852	26044.6		2053.74	3547.93	3791.3		0.6666	2685.91	1518.86	481.738	617.272
78	38	82	29	87	22		1.3333	9967.08	9662.03	32980.5	33693.6		1386.29	4577.15	5032.24		1.3333	1956.79	1834.44	536.809	655.854
60	47	79	40	81	12		2	13463.8	10999.3	41594.7	42344.1		1701.22	6034.1	6040.7		2	2116.07	2469.91	641.345	806.558
60	15	78	20	91	40		2.6666	18774.2	15385.2	50020.6	49395.9		2246	7374.65	7411.59		2.6666	3013.7	3744.14	759.071	964.186
77	34	80	23	90	23		3.3333	25659.7	21297.6	58998.6	56759.3		3228.71	9274.53	9258.7		3.3333	3906.39	4924.08	875.149	1033.77
71	34	78	23	97	23		4	34164.6	28454.6	68288.5	64067.1		4479.87	11614	11420.8		4	5101.82	6224.72	1045.97	1216.79
							4.6666	42713.9	35769.3	76774.6	72881.2		5972.76	13729	13618.5		4.6666	6437.42	7098.63	1214.48	1506.98
							5.3333	50445.8	43974.6	85981.4	80443.7		7589.67	16852.5	16220.3		5.3333	7620.34	8764.35	1381.67	1577.55
							6	59023.7	52719.3	95780.7	88280.2		9066.44	19762.7	18802		6	8722.47	9559.79	1474.34	1727.6
							6.6666	67963.6	60780	103931	95789.6		11572.2	22904.8	21891.9		6.6666	9883.97	10549.5	1459.83	1847.96
							7.3333	77292.9	70317.8	110974	103490		14361.9	26328.3	24868.2		7.3333	10721	11387.5	1708.47	1945.58
							8	84841.8	79081.1	117234	109834		17359.1	28812.5	27290		8	11542.1	12117.6	1792.89	2064.95
							8.6666	92572.5	86049.1	122272	114386		19967.5	31283.5	29903.5		8.6666	12794.4	12687.2	1794.87	2102.55
							9.3333	97222.7	94203.8	126113	119228		22564.1	32764.5	31101.5		9.3333	13575	13517.9	2093.97	2187.3
							10	103867	100762	131307	122420		24460.2	34665	31698.5		10	14310.1	13744.2	2179.05	2128.93
							10.6666	107338	105556	132303	125536		26918	35453.3	33112.1		10.6666	14819.6	13972.4	2312.94	2346.57
							11.333	110589	109807	131103	124675		27898.9	35704.3	33218.3		11.333	15954.5	14193.3	2209.72	2274.36
							12	112605	111654	129607	125390		28960.9	36247.6	33923.5		12	15937	14514.6	2457.05	2324.81
							12.6666	113394	114380	129495	124627		29096.5	35576.7	33089		12.6666	15597.9	14327.6	2403.3	2347.89
							13.3333	113856	114895	126305	124120		29122.5	34595.4	32297.8		13.3333	15931	14119.1	2404.28	2214.01
							14	114710	114793	123766	122096		29491.6	33992.8	31662.8		14	15992.7	13992.2	2429.02	2227.86
							14.6666	114130	114654	119492	119567		28273.2	33260.2	30816.2		14.6666	15423.5	13638	2343.28	2197.19
							15.3333	113133	112146	117497	117639		27281.8	31739	30207.6		15.3333	14995.7	13654.1	2483.43	2182.35
							16	110395	109117	114966	115739		26299.2	30590.2	28823.4		16	14534.7	13372.5	2324.48	2123.32
							16.6666	107691	106518	110317	114378		25177.2	28816.8	27069		16.6666	14359.5	13045.7	2375.59	2159.6
							17.3333	104967	102925	107076	113191		23736.2	27534.7	25341.1		17.3333	14325.9	12980	2221.26	2041.54
							18	102972	98457.4	103322	109769		22116.2	26505.7	23440.4		18	13380.4	12552.3	2331.08	2024.06
							18.6666	100703	94980.2	99027.9	108432		20581.3	24869.5	22978.3		18.6666	12718.2	12140.7	2311.95	1908.31
							19.3333	100041	92769.8	95307.6	104636		19108.3	23980.9	21756		19.3333	12893.3	11682	2105.18	1924.47
							20	96797.4	89771.9	91795.8	102911		18156.2	22473.7	20733.6		20	12483.7	11214	2072.21	1920.51
							20.6666	95976.1	86381.3	87905.3	100552		17153.3	21556.2	19602.7		20.6666	12669.4	11103.2	2132.22	1949.86
							21.3333	93514.2	83719.7	85980.4	98782.1		16298.4	20478	18878.1		21.3333	12069.5	10859.8	2008.89	1873.03
							22	92350.8	81078.2	82575.4	96138.7		15549.1	19561.2	17822.4		22	11890.1	10560.7	2107.49	1853.9
							22.6666	89458.7	78060	81307.2	92960.5		14453.2	18398.3	16826.4		22.6666	11713.3	10523.1	2015.49	1736.5
							23.3333	87663.5	75003.9	77950.1	91553.6		13579.9	17511.4	15802.1		23.3333	11537.2	10339.7	1948.54	1815.98
							24	85988.4	72221.1	75461.2	90273.4		12825.4	16397	15080.5		24	11235.1	10139.9	1923.48	1808.39
							24.6666	84239	70533.6	73751.9	87207.5		12473.5	15699.2	14834.8		24.6666	10986.5	10007.6	1823.23	1739.47
							25.3333	82132	68465.4	71263.3	85352.9		11705.4	15175.8	14126.7		25.3333	10712.1	9718.75	1873.69	1810.37
							26	79133.3	66150.4	68690	84256.5		11121.7	14989.8	13670		26	10290.9	9795.92	1769.15	1765.52
							26.6666	77658.5	64734.8	66801	82144.2		10621.4	14123.1	13184.2		26.6666	10426.5	9784.71	1691.98	1748.04
							27.3333	76784.8	62763.3	64700.2	80852.2		10268.2	13542	12704		27.3333	10306.8	9220.77	1777.39	1732.88
							28	75713.2	60480.8	62547.6	78591.8		9722.38	12617.3	11900.6		28	10434	9241.88	1696.27	1764.86
							28.6666	74064.6	59660	61445.7	76897.3		9291.35	12385.4	11821.5		28.6666	10089.1	9019.94	1667.25	1680.44
							29.3333	72469.8	57617.7	59767.2	75723.1		8885.71	12240	11241.7		29.3333	10411.6	8865.27	1601.96	1628.67
							30	70649.4	56134.2	58805	75686.2		8823.72	11542.5	10592.7		30	10303.1	9123.49	1525.12	1554.47

## Sheet: Supplementary Figure 8
	Fig. 8b
	Vehicle	GCSF-PMNs	GCSF/GMCSF-PMNs
	41.6	8.53	3.53
	55.34	8.06	10.53
	50.49	8.06	3.16
	45.6	18.16	11.76
	Fig. 8c
		Sample:	Alive/7AAD-, SiglecF-/7AAD-, cKit-/CXCR2+hi, Cd11b+ | Count	Alive/7AAD-, SiglecF-/7AAD-, cKit-/CXCR2+hi, Cd11b+ | Freq. of 7AAD-, SiglecF-
	Vehicle
	WT	H8_plate1_FBS_081.fcs	13057	19.6
		H8_plate2_FBS_112.fcs	5595	9.66
	Pcyox1l KO	F4-1_FBS_153.fcs	254	2.32
		F4-9_FBS_159.fcs	919	14.9
		F6-10_FBS_124.fcs	713	11.5
	SerpinB1a KO
		D10-13_FBS_099.fcs	126	2.78
		D11-13_FBS_130.fcs	90	1.57
		D11-15_FBS_136.fcs	215	3.47
	GCSF
	WT	H8_plate1_GCSF_082.fcs	24304	88.1
		H8_plate2_GCSF_113.fcs	9634	89.1
	Pcyox1l KO	F4-1_GCSF_154.fcs	1831	37.9
		F4-9_GCSF_160.fcs	998	50
		F6-10_GCSF_125.fcs	3214	57.1
	SerpinB1a KO	D10-13_GCSF_100.fcs	3404	28.9
		D11-13_GCSF_131.fcs	3136	26.7
		D11-15_GCSF_137.fcs	946	39.4
	GG
	WT	H8_plate1_GCSF+GMCSF_084.fcs	44186	78.8
		H8_plate2_GCSF+GMCSF_115.fcs	26581	72.8
	Pcyox1l KO
		F4-1_GCSF+GMCSF_156.fcs	299	3.02
		F4-9_GCSF+GMCSF_162.fcs	458	2.92
		F6-10_GCSF+GMCSF_127.fcs	1210	4
	SerpinB1a KO
		D10-13_GCSF+GMCSF_102.fcs	1087	5.58
		D11-13_GCSF+GMCSF_133.fcs	418	1.21
		D11-15_GCSF+GMCSF_139.fcs	237	2.36

## Sheet: Supplementary Figure 12
	Suppl. Fig. 12a
	WT											Pcyox1l KO
WBC	7.6	5.2	4.7	7.5	5.7	5.3	6.3	6.1	6.1	4.3	2.8	4.4	6.8	6.5	7.3	6.2	7.7	4.1	4.3	4.5	3.6	4.2
HCT	42.7	43.4	44.8	39.4	41.7	43.3	43.6	45.1	47	43.7	47	40.2	39.9	42	42.1	44.3	43.2	42.3	46.8	44.5	46.2	48.6
Neutrophils	0.7	0.6	0.6	1.1	0.5	0.4	0.9	0.8	0.9	0.5	0.4	0.4	0.6	0.9	0.7	0.8	1.1	0.5	0.5	0.4	0.4	0.3
	Suppl. Fig. 12b
CD11b grouped
PB			SPL			BM
WT	KO		WT	KO		WT	KO
8.91	12.6		4.71	4.04		51.5	35
9.93	6.6		3.99	3.76		50.5	34.1
5.14	8		5.32	4.59		44.5	56
10.1	8.26		6.51	4.7		72.8	46.2
10.3	13.1		7.2	5.68		60.8	48.5
7.94	12.8		4.34	7.3		38.4	60.4
19	18.2		8.97	6.74		58.1	37.8
13.3	12.2		7.98	6.85		56.3	44.5
14	11.6		8.46	6.75		56.5	43.4
11.8	17.3		7.51	7.53		54.9	41.7
16	11.8		7.5	6.93		50.6	39
Ly6G
PB			SPL			BM
WT	KO		WT	KO		WT	KO
4.52	10.6		6.79	6.81		75.6	69.2
8.65	20.2		7.73	8.09		72.3	72.4
9.28	17.4		7.86	10.5		74.4	76.8
4.46	12.8		11	15.5		81.6	73.9
5.49	16.8		11.5	13.4		76.3	75.9
9	18.2		7.54	12.7		77.3	72.4
43.7	38.5		7.37	8.2		76.4	78.4
40.4	35.1		7.89	7.15		75.1	75.7
52.1	28.5		11.9	5.97		74.7	77.2
36.6	43.2		5.07	5.82		74.2	75.8
47.9	38.7		6.17	6.08		76	72.2
Gr-1			Spl			BM
WT	KO		WT	KO		WT	KO
35.62	50		21.99	18.91		95.9	95.1
54.85	69.5		26.73	18.99		95.8	95.1
75.58	74.6		20.86	24.2		94.7	96.2
52.66	50.7		27.5	26.7		97.3	96.7
52.29	65.6		28.2	29.7		96.1	96.7
60.1	64.8		23.14	32.8		96.5	95.1
63.2	52.7		8.96	9.91		91.6	91.4
57.6	57.1		9.57	8.58		91.4	91.4
71.9	47.4		14.28	7.68		91.4	92
53.6	61.1		6.39	7.24		90.8	91.5
61.2	55.7		7.7	7.76		91	90.5

[truncated: 1 more sheets: Sheet]
